# Supplementary material for: A neural network based model effectively predicts enhancers from clinical ATAC-seq samples
Source: Sci Rep. 2018 Oct 30;8:16048. doi: 10.1038/s41598-018-34420-9 (PMC6207744; doi:10.1038/s41598-018-34420-9)
Supplement: Supplementary file 2 — Supplementary Table S1 [file 41598_2018_34420_MOESM2_ESM.xlsx]

## Sheet: Sheet1
Name	Year Published	Algorithm	Genomic Data	Cells	Ground Truth Used For Training	Background	# Classes	Citation
CIPHER	2017	Random Forest Tree	DNase-Seq, ChIP-Seq (Histone)	HCT116, HeLa, K562	ENCODE enhancers	# non-enhancers uncertain, equal number of promoters used	2 (EvsO), 2 (EvP)	Guzman, C. & D'Orso, I. CIPHER: a flexible and extensive workflow platform for integrative next-generation sequencing data analysis and genomic regulatory element prediction. BMC Bioinformatics 18, 363, doi:10.1186/s12859-017-1770-1 (2017).
BiRen	2017	Deep CNN with Bidirectional RNN	DNA-Sequence (reference genome), (125 DNASE features, 690 TF features, 104 histone features of known cell information)	126 DHS of human cells and 86 H3k27ac cell types from ENCODE and Roadmap	VISTA Enhancers	10x Enhancers used of random genomic locations not annotated as promoter (2kb region centered at TSS i.e., +-1000kb) or enhancer	2 (EvsO)	Yang, B. et al. BiRen: predicting enhancers with a deep-learning-based model using the DNA sequence alone. Bioinformatics 33, 1930-1936, doi:10.1093/bioinformatics/btx105 (2017).
REPTILE	2017	Random Forest	mCG ChIP-Seq (Histone)	H1, E11.5 (Heart, Limb, Forebrain, Midbrain, Hindbrain, Neural Tube), mESC, MES, MSC, NPC, TRO	EP300	7x # Enhancers, including promoters equal to the number of enhancers (6x non-p, 1x p)	2 (EvsO)	He, Y. et al. Improved regulatory element prediction based on tissue-specific local epigenomic signatures. Proc Natl Acad Sci U S A 114, E1633-E1640, doi:10.1073/pnas.1618353114 (2017).
EP-DNN	2016	Deep Neural Network	ChIP-Seq (Histone)	H1, IMR90	distal (>2kb) p300	8000-9299 TSS, 31994-34000 Background (5899-6000 enh)	2 (EvsO)	Kim, S. G., Harwani, M., Grama, A. & Chaterji, S. EP-DNN: A Deep Neural Network-Based Global Enhancer Prediction Algorithm. Sci Rep 6, 38433, doi:10.1038/srep38433 (2016).
PEDLA	2016	Deep Neural Network	ChIP-Seq (Histone and TF binding), Dnase-Seq, RNA-Seq, RRBS, DNA Sequence (CPG Islands, Conservation, Sequence Signatures, TF Occupancy)	H1, GM12878, K562, HelaS3, Huvec, Monocd14rol1746, Hmee, Hsmm, Nha, Nhdfad, Osteobl, IMR90, liver, pancreas, lung, heart (right atrium), esophogus, psoas muscle, ovary, sigmoid colon, thymus, foreskin fibroblast	H3K27ac Peaks	10x # Enhancers, including promoters equal to the number of enhancers (9x non-p, 1xp)	2 (EvsO)	Liu, F., Li, H., Ren, C., Bo, X. & Shu, W. PEDLA: predicting enhancers with a deep learning-based algorithmic framework. Sci Rep 6, 28517, doi:10.1038/srep28517 (2016).
Basset	2016	Deep Neural Network	DNase-seq, DNA-Sequence	125 ENCODE and 39 ROADMAP	DHS sites	NA	2 (Accessible vs Not), 164 (Accessible in specifc cell types), 3 (Promoter vs Intergenic vs Intragenic)	Kelley, D. R., Snoek, J. & Rinn, J. L. Basset: learning the regulatory code of the accessible genome with deep convolutional neural networks. Genome Res 26, 990-999, doi:10.1101/gr.200535.115 (2016).
gkm-SVM	2014	SVM	DNA-Sequence	Mouse Forebrain	EP300 ChIP-seq + Active TFBS	1x, 100x # Enhancers	2 (EvsO)	Ghandi, M., Lee, D., Mohammad-Noori, M. & Beer, M. A. Enhanced regulatory sequence prediction using gapped k-mer features. PLoS Comput Biol 10, e1003711, doi:10.1371/journal.pcbi.1003711 (2014).
EMERGE	2015	Overlap with Elastic Net Logistic Regression	ChIP-Seq (Histone and TF binding), ChIP-chip, Dnase, ATAC-Seq, or other BED Files	Mesoderm, whole embryo, and Whole Body (Drosophila), Embryo, Brain and Heart (Human & Mice), CD4T, HL-1, HCM	VISTA Enhancers, Experimentally Validated Enhancers in Drosophila	Other enhancers, Tissue Specific Enhancers, Random Background	2 (EvsO) Negative set includes enhancers not in the tissue and random 1kb regions	van Duijvenboden, K., de Boer, B. A., Capon, N., Ruijter, J. M. & Christoffels, V. M. EMERGE: a flexible modelling framework to predict genomic regulatory elements from genomic signatures. Nucleic Acids Res 44, e42, doi:10.1093/nar/gkv1144 (2016).
DELTA	2015	AdaBoost	ChIP-Seq (Histone)	H1, CD4+ T, GM12878, HeLaS3, K562, HepG2	distal (>2kb) p300 overlapping DHS	8X # Enhancers, including promoters	2 (EvsO)	Lu, Y., Qu, W., Shan, G. & Zhang, C. DELTA: A Distal Enhancer Locating Tool Based on AdaBoost Algorithm and Shape Features of Chromatin Modifications. PLoS One 10, e0130622, doi:10.1371/journal.pone.0130622 (2015).
DEEP	2014	SVM and Deep Neural Network	ChIP-Seq (Histone) (ENCODE) or DNA-Seq (FANTOM, VISTA)	GM12878, Hep, H1-hesc, Huvec, Brain, Heart, Lung, Liver, Kidney, Hela (testing), K562 (testing)	ENCODE (Strong enhancers only, weak left out of non-enhancers), VISTA, FANTOM5	10X # Enhancers	2 (EvsO)	Kleftogiannis, D., Kalnis, P. & Bajic, V. B. DEEP: a general computational framework for predicting enhancers. Nucleic Acids Res 43, e6, doi:10.1093/nar/gku1058 (2015).
Enhancer Finder	2014	Multiple Kernel Learning (SVM Based)	Dnase-Seq, ChIP-Seq (Histone and P300), DNA-Sequence(TFBS, Conservation)	Mouse Forebrain, midrain, hindbrain, heart, limb, neural tube	VISTA Enhancers	1X, 10X, 100X # Enhancers For FDR Calculation	2 (EvsO)	Erwin, G. D. et al. Integrating diverse datasets improves developmental enhancer prediction. PLoS Comput Biol 10, e1003677, doi:10.1371/journal.pcbi.1003677 (2014).
RFECS	2013	Random Forest	ChIP-Seq (Histone)	H1, IMR90, CD4+ T, GM12878, Helas3, Hepg2, Hmec, Hsmm, Huvec, K562, Nha, Nhdfad, Nhek, Nhlf	p300 Overlapping DHS	8x - 10x # Enhancers, including promoters equal to the number of enhancers (7x, 9x non-p, 1x p)	2 (EvsO)	Rajagopal, N. et al. RFECS: a random-forest based algorithm for enhancer identification from chromatin state. PLoS Comput Biol 9, e1002968, doi:10.1371/journal.pcbi.1002968 (2013).
ChromaGen SVM	2012	SVM	ChIP-Seq (Histone)	HeLa, CD4+ T	p300 sites	10x # Enhancers	2 (EvsO)	Fernandez, M. & Miranda-Saavedra, D. Genome-wide enhancer prediction from epigenetic signatures using genetic algorithm-optimized support vector machines. Nucleic Acids Res 40, e77, doi:10.1093/nar/gks149 (2012).
Lee SVM	2011	SVM	DNA-Sequence	Mouse forebrain, midbrain, limb, esc, neurons, Human Forebrain	EP300 binding	1x 50x 100x # Enhancers	2 (EvsO)	Lee, D., Karchin, R. & Beer, M. A. Discriminative prediction of mammalian enhancers from DNA sequence. Genome Res 21, 2167-2180, doi:10.1101/gr.121905.111 (2011).
CSI-ANN	2010	Neural Network	ChIP-chip, ChIP-Seq (Histone)	Hela, CD4+ T	p300 overlapping PreMod database (CD4+ T), Enhancers identified from previous Study (HeLa)	10x # Enhancers	2 (EvsO)	Firpi, H. A., Ucar, D. & Tan, K. Discover regulatory DNA elements using chromatin signatures and artificial neural network. Bioinformatics 26, 1579-1586, doi:10.1093/bioinformatics/btq248 (2010).
Chromia	2010	HMM	ChIP-Seq (Histone), DNA-Sequence	mES	p300 distal from TSS	79535 random background	2 PvsO, 2 EvsO	Won, K. J., Ren, B. & Wang, W. Genome-wide prediction of transcription factor binding sites using an integrated model. Genome Biol 11, R7, doi:10.1186/gb-2010-11-1-r7 (2010).
Won HMM	2008	HMM with Simulated Annealing	ChIP-Seq (Histone)	HeLa	ChIP-chip of RNAPol2, P300, TAF1	2kb windows across genome	2 (PvsO), 2 (EvsO)	Won, K. J., Chepelev, I., Ren, B. & Wang, W. Prediction of regulatory elements in mammalian genomes using chromatin signatures. BMC Bioinformatics 9, 547, doi:10.1186/1471-2105-9-547 (2008).
