# Supplementary material for: A neural network based model effectively predicts enhancers from clinical ATAC-seq samples
Source: Sci Rep. 2018 Oct 30;8:16048. doi: 10.1038/s41598-018-34420-9 (PMC6207744; doi:10.1038/s41598-018-34420-9)
Supplement: Supplementary file 3 — Supplementary Table S2 [file 41598_2018_34420_MOESM3_ESM.xlsx]

## Sheet: TableS2_updatedref.csv
Cell	# of ATAC-Seq Peaks	Accession Number/Article
CD4+ T	41806	GEO: GSE47753
GM12878	128474	GEO: GSE47753
CD14+	46181	EGA: EGAS00001002605
PBMC	28454	EGA: EGAS00001002605
Islet 2	58733	SRA: SRP117935
Islet 4	55454	SRA: SRP117935
Islet 5	59783	SRA: SRP117935
Islet 6	65094	SRA: SRP117935
Islet 7	44593	SRA: SRP117935
Islet 8	58446	SRA: SRP117935
Islet 10	51620	SRA: SRP117935
Islet 12	99862	SRA: SRP117935
Islet 13	105075	SRA: SRP117935
Islet 15	120813	SRA: SRP117935
Islet 16	79871	SRA: SRP117935
Islet 17	95288	SRA: SRP117935
Islet 18	80778	SRA: SRP117935
Islet 19	82183	SRA: SRP117935
Islet 20	87441	SRA: SRP117935
Islet 21	68906	SRA: SRP117935
Islet 22	82826	SRA: SRP117935
Islet 23	91008	SRA: SRP117935
Islet 24	75167	SRA: SRP117935
EndoC	127559	doi:10.1101/399139
Naive CD8+ T	34955	EGA: EGAS00001002605
K562	11730	GEO: GSE101512
MCF7	44986	GEO: GSE97583
