# Supplementary material for: A neural network based model effectively predicts enhancers from clinical ATAC-seq samples
Source: Sci Rep. 2018 Oct 30;8:16048. doi: 10.1038/s41598-018-34420-9 (PMC6207744; doi:10.1038/s41598-018-34420-9)
Supplement: Supplementary file 5 — Supplementary Table S4 [file 41598_2018_34420_MOESM5_ESM.xlsx]

## Sheet: MLP-Adam
MLP Neural Network: solver=adam
hidden_layer_sizes	activation	beta_1	beta_2	epsilon
(25,)	identity	0.8	0.8	1e-06
(50,)	logistic	0.9	0.9	1e-08
(75,)	tanh	0.99	0.99	1e-10
(100,)	relu	0.999	0.999
(200,)		0.9999	0.9999
(200,100,)
(100,50,)
(50,25,)
(100,25)
(75,25)
Total Parameters					Total Configurations Tested
10	4	5	5	3	3000

## Sheet: MLP-SGD
MLP Neural Network: solver=sgd
hidden_layer_sizes	activation	learning_rate	momentum
(25,)	identity	constant	0.8
(50,)	logistic	invscaling	0.9
(75,)	tanh	adaptive	0.99
(100,)	relu		0.999
(200,)			0.9999
(200,100,)
(100,50,)
(50,25,)
(100,25)
(75,25)
Total Parameters				Total Configurations Tested
10	4	3	5	600

## Sheet: MLP-LBFGS
MLP Neural Network: solver=lbfgs
hidden_layer_sizes	activation
(25,)	identity
(50,)	logistic
(75,)	tanh
(100,)	relu
(200,)
(200,100,)
(100,50,)
(50,25,)
(100,25)
(75,25)
Total Parameters		Total Configurations Tested
10	4	40

## Sheet: Random Forest
Random Forest
n_estimators	max_features	criterion
10	sqrt	gini
25	log2	entropy
50	None
75
100
200
300
400
500
750
1000
Total Parameters			Total Configurations Tested
11	3	2	66

## Sheet: SVM
SVM
kernel	C	gamma
rbf	0.01	1e-07
sigmoid	0.1	1e-06
	1	1e-05
	10	0.0001
	100	0.001
	1000	0.01
		0.1
		10
		100
		1000
Total Parameters			Total Configurations Tested
2	6	10	120

## Sheet: KNN
KNN
n_neighbors	weights	p
5	uniform	1
10	distance	2
15		5
20		10
25
Total Parameters			Total Configurations Tested
5	2	4	40

## Sheet: Naive Bayes
Naïve Bayes
No Parameters To Tune
1 Configuration Tested

## Sheet: QDA
QDA
No Parameters To Tune
1 Configuration Tested
