# Supplementary material for: A neural network based model effectively predicts enhancers from clinical ATAC-seq samples
Source: Sci Rep. 2018 Oct 30;8:16048. doi: 10.1038/s41598-018-34420-9 (PMC6207744; doi:10.1038/s41598-018-34420-9)
Supplement: Supplementary file 6 — Supplementary Table S5 [file 41598_2018_34420_MOESM6_ESM.xlsx]

## Sheet: Summary
Selected Parameters are Highlighted in Pink
Top MLP-Adam Configurations
Cell	Mean Test Score	Mean Fit Time	activation	beta_1	beta_2	epsilon	hidden_layer_sizes	solver
CD14	0.849382	13.0705	relu	0.999	0.999	1e-10	(25,)	adam
CD4T	0.818345	24.2557	logistic	0.8	0.8	1e-06	(50,)	adam
GM12878	0.816992	212.623	logistic	0.8	0.8	1e-10	(100, 50)	adam
Islet	0.739733	91.8477	logistic	0.999	0.9999	1e-08	(100,)	adam
PBMC	0.778763	249.42	logistic	0.999	0.9999	1e-08	(200, 100)	adam
Average	0.798857	13.3117	relu	0.999	0.9999	1e-10	(25,)	adam
Top MLP-SGD Configurations
Cell	Mean Test Score	Mean Fit Time	activation	hidden_layer_sizes	learning_rate	momentum	solver
CD14	0.847468	54.2917	relu	(200,)	adaptive	0.99	sgd
CD4T	0.817506	34.4163	relu	(200,)	adaptive	0.99	sgd
GM12878	0.816992	116.126	tanh	(100, 25)	adaptive	0.99	sgd
Islet	0.737277	299.106	tanh	(200, 100)	adaptive	0.99	sgd
PBMC	0.775806	8.12261	relu	(50,)	adaptive	0.99	sgd
Average	0.797279	63.5542	relu	(200,)	adaptive	0.99	sgd
Top MLP-LBFGS Configurations
Cell	Mean Test Score	Mean Fit Time	activation	hidden_layer_sizes	solver
CD14	0.847004	29.1845	relu	(25,)	lbfgs
CD4T	0.814187	904.248	logistic	(200, 100)	lbfgs
GM12878	0.816316	1226.79	logistic	(75, 25)	lbfgs
Islet	0.738864	61.617	tanh	(25,)	lbfgs
PBMC	0.772849	11.9707	relu	(25,)	lbfgs
Average	0.7972	62.1002	relu	(25,)	lbfgs
Top Random Forest Configurations
Cell	Mean Test Score	Mean Fit Time	criterion	max_features	n_estimators
CD14	0.846418	437.088	entropy	None	750
CD4T	0.814987	64.1931	entropy	log2	750
GM12878	0.811944	128.585	gini	log2	500
Islet	0.735777	109.135	gini	log2	1000
PBMC	0.775403	27.7614	entropy	log2	500
Average	0.796416	104.61	gini	sqrt	1000
Top SVM Configurations
Cell	Mean Test Score	Mean Fit Time	C	gamma	kernel
CD14	0.846479	73.9395	100	0.01	rbf
CD4T	0.815706	19.6154	10	0.01	rbf
GM12878	0.810117	1572.68	100	0.01	rbf
Islet	0.732516	269.246	100	0.01	rbf
PBMC	0.77164	19.8826	1000	0.001	rbf
Average	0.794179	396.041	100	0.01	rbf
Top KNN Configurations
Cell	Mean Test Score	Mean Score Time	n_neighbors	p	weights
CD14	0.818653	19.3036	20	1	uniform
CD4T	0.792315	7.51716	20	1	uniform
GM12878	0.786188	190.614	25	1	distance
Islet	0.70295	19.1776	25	1	distance
PBMC	0.734946	2.59517	20	1	uniform
Average	0.766475	62.4462	20	1	uniform
QDA Performance
Cell	Mean Test Score	Mean Fit Time
CD14	0.748734	0.0331479
CD4T	0.713504	0.0249858
GM12878	0.783018	0.114945
Islet	0.574447	0.0513236
PBMC	0.613038	0.0134299
Average	0.686548	0.0475664
Naïve Bayes Performance
Cell	Mean Test Score	Mean Fit Time
CD14	0.765101	0.0229471
CD4T	0.700428	0.0183723
GM12878	0.755323	0.081314
Islet	0.6086	0.0352048
PBMC	0.650874	0.0100164
Average	0.696065	0.0335709

## Sheet: MLP-Adam
Cell	Mean Test Score	Mean Fit Time	activation	beta_1	beta_2	epsilon	hidden_layer_sizes	solver
Average	0.798857	13.3117	relu	0.999	0.9999	1e-10	(25,)	adam
Average	0.798624	27.1621	logistic	0.8	0.8	1e-06	(50,)	adam
Average	0.7986	38.9967	logistic	0.9	0.9999	1e-06	(75,)	adam
Average	0.798578	36.016	logistic	0.8	0.8	1e-06	(75,)	adam
Average	0.798572	24.8411	logistic	0.9	0.8	1e-10	(50,)	adam
Average	0.798548	23.9007	logistic	0.8	0.9999	1e-08	(50,)	adam
Average	0.798538	59.9208	logistic	0.999	0.999	1e-06	(100,)	adam
Average	0.798463	27.4425	logistic	0.8	0.8	1e-08	(50,)	adam
Average	0.798456	41.6215	logistic	0.8	0.8	1e-08	(75,)	adam
Average	0.798438	38.9073	logistic	0.8	0.9999	1e-08	(75,)	adam
Average	0.798432	25.3213	logistic	0.9	0.8	1e-08	(50,)	adam
Average	0.798381	38.0659	logistic	0.8	0.9	1e-10	(75,)	adam
Average	0.798352	36.2211	logistic	0.9	0.9	1e-10	(75,)	adam
Average	0.798337	33.7756	logistic	0.9	0.9999	1e-08	(75,)	adam
Average	0.798335	27.3303	logistic	0.9	0.99	1e-10	(50,)	adam
Average	0.798335	37.0818	logistic	0.8	0.99	1e-06	(75,)	adam
Average	0.798302	98.7649	logistic	0.999	0.999	1e-08	(200,)	adam
Average	0.798297	33.242	logistic	0.9	0.99	1e-10	(75,)	adam
Average	0.798291	37.7899	logistic	0.8	0.99	1e-08	(75,)	adam
Average	0.798283	35.6283	logistic	0.9	0.99	1e-08	(75,)	adam
Average	0.798271	27.3411	logistic	0.8	0.99	1e-10	(50,)	adam
Average	0.79827	27.4701	logistic	0.9	0.9999	1e-10	(50,)	adam
Average	0.798258	48.7258	logistic	0.8	0.9	1e-06	(100,)	adam
Average	0.798257	48.688	logistic	0.8	0.9999	1e-08	(100,)	adam
Average	0.798222	47.9467	logistic	0.8	0.9	1e-08	(100,)	adam
Average	0.798221	25.707	logistic	0.8	0.999	1e-08	(50,)	adam
Average	0.798214	40.869	logistic	0.8	0.8	1e-10	(75,)	adam
Average	0.79817	41.3492	logistic	0.9	0.9999	1e-08	(100,)	adam
Average	0.798143	45.142	logistic	0.9	0.9	1e-06	(100,)	adam
Average	0.798131	36.7063	logistic	0.9	0.99	1e-06	(75,)	adam
Average	0.79813	27.266	logistic	0.8	0.999	1e-06	(50,)	adam
Average	0.798119	37.1883	logistic	0.9	0.9	1e-08	(75,)	adam
Average	0.798108	27.1229	logistic	0.8	0.9	1e-08	(50,)	adam
Average	0.7981	48.9486	logistic	0.8	0.99	1e-10	(100,)	adam
Average	0.798097	41.7363	logistic	0.8	0.9	1e-08	(75,)	adam
Average	0.798094	42.4373	logistic	0.8	0.9999	1e-10	(100,)	adam
Average	0.79808	92.8686	logistic	0.999	0.9999	1e-08	(200,)	adam
Average	0.798063	52.5858	logistic	0.8	0.999	1e-06	(100,)	adam
Average	0.79806	45.776	logistic	0.9	0.99	1e-06	(100,)	adam
Average	0.798045	27.8868	logistic	0.8	0.99	1e-06	(50,)	adam
Average	0.798025	26.9685	logistic	0.9	0.99	1e-06	(50,)	adam
Average	0.797997	28.0941	logistic	0.8	0.9999	1e-06	(50,)	adam
Average	0.797995	31.1794	logistic	0.99	0.9999	1e-06	(75,)	adam
Average	0.79798	24.5113	logistic	0.99	0.999	1e-08	(50,)	adam
Average	0.797971	15.5909	logistic	0.9	0.9999	1e-10	(25,)	adam
Average	0.797968	36.4291	logistic	0.9	0.8	1e-08	(75,)	adam
Average	0.797964	37.9647	logistic	0.8	0.9999	1e-10	(75,)	adam
Average	0.797964	43.3169	logistic	0.9	0.8	1e-08	(100,)	adam
Average	0.79796	25.233	logistic	0.9	0.9	1e-08	(50,)	adam
Average	0.797958	24.7324	logistic	0.9	0.9999	1e-06	(50,)	adam
Average	0.797955	28.3732	logistic	0.8	0.9	1e-06	(50,)	adam
Average	0.797932	51.462	logistic	0.8	0.9999	1e-06	(100,)	adam
Average	0.797908	23.3378	logistic	0.9	0.9999	1e-08	(50,)	adam
Average	0.797896	26.3223	logistic	0.9	0.8	1e-06	(50,)	adam
Average	0.797878	36.5385	logistic	0.8	0.999	1e-10	(75,)	adam
Average	0.797878	26.4141	logistic	0.8	0.9999	1e-10	(50,)	adam
Average	0.797877	16.0935	logistic	0.8	0.9	1e-06	(25,)	adam
Average	0.797862	44.2691	logistic	0.9	0.99	1e-08	(100,)	adam
Average	0.797852	26.2296	logistic	0.9	0.999	1e-08	(50,)	adam
Average	0.797824	16.1114	logistic	0.8	0.999	1e-08	(25,)	adam
Average	0.797807	28.7768	logistic	0.99	0.9999	1e-08	(75,)	adam
Average	0.797801	96.3025	logistic	0.999	0.9999	1e-06	(200,)	adam
Average	0.797794	12.6178	relu	0.999	0.999	1e-10	(25,)	adam
Average	0.797784	45.9815	logistic	0.8	0.99	1e-08	(100,)	adam
Average	0.797778	44.2984	logistic	0.9	0.9	1e-10	(100,)	adam
Average	0.797777	27.6732	logistic	0.8	0.99	1e-08	(50,)	adam
Average	0.797769	50.3626	logistic	0.8	0.8	1e-10	(100,)	adam
Average	0.797747	37.9285	logistic	0.9	0.9	1e-06	(75,)	adam
Average	0.797746	43.5794	logistic	0.8	0.9	1e-06	(50, 25)	adam
Average	0.797743	40.977	logistic	0.9	0.9999	1e-06	(100,)	adam
Average	0.79774	45.4038	logistic	0.9	0.8	1e-06	(100,)	adam
Average	0.797728	11.9727	relu	0.999	0.999	1e-06	(25,)	adam
Average	0.797722	21.2439	relu	0.999	0.9999	1e-08	(50,)	adam
Average	0.797721	12.2502	relu	0.99	0.999	1e-10	(50,)	adam
Average	0.79772	25.7911	logistic	0.9	0.999	1e-10	(50,)	adam
Average	0.797719	26.8929	logistic	0.9	0.9	1e-06	(50,)	adam
Average	0.797712	38.5845	logistic	0.8	0.99	1e-10	(75,)	adam
Average	0.797705	25.8635	logistic	0.8	0.9	1e-10	(50,)	adam
Average	0.797703	15.901	logistic	0.8	0.999	1e-10	(25,)	adam
Average	0.797688	46.8352	logistic	0.9	0.8	1e-10	(100,)	adam
Average	0.797671	23.3135	logistic	0.99	0.9999	1e-08	(50,)	adam
Average	0.79767	49.3966	logistic	0.8	0.99	1e-06	(100,)	adam
Average	0.797654	47.7008	logistic	0.9	0.99	1e-10	(100,)	adam
Average	0.797654	318.831	logistic	0.999	0.9999	1e-08	(200, 100)	adam
Average	0.797649	38.2175	logistic	0.9	0.999	1e-10	(100,)	adam
Average	0.797633	14.9889	logistic	0.9	0.9999	1e-08	(25,)	adam
Average	0.797626	45.145	logistic	0.9	0.9	1e-08	(100,)	adam
Average	0.797625	52.5347	logistic	0.8	0.9	1e-10	(100,)	adam
Average	0.797617	50.206	logistic	0.8	0.8	1e-06	(100,)	adam
Average	0.797615	20.084	relu	0.999	0.999	1e-08	(50,)	adam
Average	0.797613	15.8001	logistic	0.8	0.8	1e-08	(25,)	adam
Average	0.797611	107.795	logistic	0.8	0.9	1e-10	(100, 50)	adam
Average	0.797603	44.9654	logistic	0.8	0.8	1e-08	(100,)	adam
Average	0.797593	33.0552	logistic	0.9	0.9999	1e-10	(75,)	adam
Average	0.797592	27.5334	logistic	0.9	0.99	1e-08	(50,)	adam
Average	0.797586	40.9504	logistic	0.9	0.999	1e-08	(50, 25)	adam
Average	0.797585	16.7829	logistic	0.8	0.8	1e-10	(25,)	adam
Average	0.797585	34.8127	logistic	0.9	0.999	1e-10	(75,)	adam
Average	0.797581	15.657	logistic	0.99	0.9999	1e-06	(25,)	adam
Average	0.797576	24.5876	logistic	0.99	0.99	1e-06	(50,)	adam
Average	0.79757	12.0679	relu	0.9	0.999	1e-06	(50,)	adam
Average	0.797568	42.9492	logistic	0.9	0.999	1e-06	(100,)	adam
Average	0.797567	25.0508	logistic	0.99	0.8	1e-06	(50,)	adam
Average	0.797563	16.1217	logistic	0.9	0.999	1e-06	(25,)	adam
Average	0.797561	19.9513	relu	0.999	0.999	1e-06	(50,)	adam
Average	0.797553	32.5638	logistic	0.99	0.9	1e-08	(75,)	adam
Average	0.79755	32.0484	logistic	0.9	0.8	1e-10	(75,)	adam
Average	0.797545	17.7286	relu	0.999	0.99	1e-10	(50,)	adam
Average	0.797544	16.9228	logistic	0.99	0.99	1e-06	(25,)	adam
Average	0.79754	16.9566	logistic	0.8	0.999	1e-06	(25,)	adam
Average	0.797532	12.1456	relu	0.999	0.9999	1e-08	(25,)	adam
Average	0.797524	77.2096	logistic	0.8	0.9999	1e-10	(200,)	adam
Average	0.797494	38.6292	logistic	0.8	0.999	1e-08	(75,)	adam
Average	0.797485	23.9214	logistic	0.99	0.9999	1e-06	(50,)	adam
Average	0.797475	13.66	relu	0.9	0.9	1e-10	(50,)	adam
Average	0.797471	42.3945	logistic	0.9	0.9999	1e-10	(100,)	adam
Average	0.797471	17.597	relu	0.9	0.9	1e-06	(75,)	adam
Average	0.79747	24.2503	logistic	0.99	0.9999	1e-10	(50,)	adam
Average	0.797464	25.0833	logistic	0.99	0.9	1e-10	(50,)	adam
Average	0.797457	31.6057	logistic	0.99	0.999	1e-10	(75,)	adam
Average	0.797451	15.7849	logistic	0.9	0.9	1e-06	(25,)	adam
Average	0.79745	17.4762	logistic	0.8	0.9	1e-08	(25,)	adam
Average	0.797431	15.7901	logistic	0.9	0.99	1e-06	(25,)	adam
Average	0.797429	19.8029	relu	0.99	0.99	1e-10	(100,)	adam
Average	0.797426	20.1135	relu	0.999	0.9999	1e-10	(50,)	adam
Average	0.797425	14.9731	logistic	0.9	0.8	1e-08	(25,)	adam
Average	0.797409	15.5096	logistic	0.9	0.8	1e-06	(25,)	adam
Average	0.797403	16.3193	logistic	0.8	0.9999	1e-08	(25,)	adam
Average	0.797401	14.0876	relu	0.9	0.8	1e-08	(50,)	adam
Average	0.797397	26.6333	logistic	0.99	0.999	1e-06	(50,)	adam
Average	0.797381	17.3446	logistic	0.99	0.999	1e-06	(25,)	adam
Average	0.797381	57.9704	logistic	0.8	0.9	1e-06	(75, 25)	adam
Average	0.797379	15.7048	logistic	0.9	0.9	1e-10	(25,)	adam
Average	0.797377	26.718	logistic	0.8	0.8	1e-10	(50,)	adam
Average	0.797364	15.8799	logistic	0.99	0.99	1e-10	(25,)	adam
Average	0.797355	36.5683	logistic	0.8	0.9999	1e-06	(75,)	adam
Average	0.79735	37.9943	logistic	0.99	0.9999	1e-08	(100,)	adam
Average	0.797349	17.4328	relu	0.99	0.8	1e-10	(100,)	adam
Average	0.79734	15.213	relu	0.99	0.9	1e-10	(75,)	adam
Average	0.797331	25.1992	logistic	0.99	0.99	1e-10	(50,)	adam
Average	0.797324	30.1576	logistic	0.99	0.99	1e-08	(75,)	adam
Average	0.797324	14.0071	relu	0.8	0.9	1e-08	(50,)	adam
Average	0.797312	17.4552	logistic	0.8	0.9	1e-10	(25,)	adam
Average	0.797309	14.7051	relu	0.8	0.9999	1e-10	(50,)	adam
Average	0.797308	18.6588	relu	0.999	0.99	1e-06	(50,)	adam
Average	0.797303	15.4265	logistic	0.9	0.8	1e-10	(25,)	adam
Average	0.797296	19.2273	relu	0.9	0.99	1e-08	(75,)	adam
Average	0.797296	13.8413	relu	0.8	0.999	1e-08	(50,)	adam
Average	0.797293	26.0752	logistic	0.99	0.99	1e-08	(50,)	adam
Average	0.797291	11.3781	relu	0.999	0.99	1e-06	(25,)	adam
Average	0.79729	19.6743	relu	0.999	0.999	1e-10	(50,)	adam
Average	0.797288	34.3112	logistic	0.8	0.999	1e-06	(75,)	adam
Average	0.797277	16.9288	logistic	0.99	0.99	1e-08	(25,)	adam
Average	0.797272	25.5865	logistic	0.99	0.999	1e-10	(50,)	adam
Average	0.797266	14.6196	logistic	0.9	0.9	1e-08	(25,)	adam
Average	0.797262	28.4549	logistic	0.99	0.9	1e-10	(75,)	adam
Average	0.797256	15.9878	logistic	0.8	0.9999	1e-06	(25,)	adam
Average	0.797255	72.8059	logistic	0.9	0.999	1e-06	(200,)	adam
Average	0.797254	13.7851	relu	0.9	0.9999	1e-08	(50,)	adam
Average	0.797252	14.9126	logistic	0.9	0.9999	1e-06	(25,)	adam
Average	0.797251	16.4691	logistic	0.9	0.999	1e-10	(25,)	adam
Average	0.797246	24.5235	logistic	0.9	0.9	1e-10	(50,)	adam
Average	0.797245	24.1535	logistic	0.9	0.999	1e-06	(50,)	adam
Average	0.797245	8.78799	relu	0.8	0.9	1e-10	(25,)	adam
Average	0.797243	13.1488	relu	0.8	0.99	1e-10	(50,)	adam
Average	0.79724	97.8811	logistic	0.999	0.9999	1e-10	(200,)	adam
Average	0.797236	16.5458	logistic	0.8	0.8	1e-06	(25,)	adam
Average	0.797232	27.4175	logistic	0.8	0.999	1e-10	(50,)	adam
Average	0.79723	15.1147	logistic	0.8	0.9999	1e-10	(25,)	adam
Average	0.79723	33.325	logistic	0.9	0.999	1e-06	(75,)	adam
Average	0.797227	16.1755	logistic	0.99	0.8	1e-08	(25,)	adam
Average	0.797225	39.3009	logistic	0.8	0.8	1e-06	(50, 25)	adam
Average	0.797223	8.61492	relu	0.9	0.8	1e-06	(25,)	adam
Average	0.797223	8.41432	relu	0.8	0.999	1e-10	(25,)	adam
Average	0.797223	15.7814	logistic	0.9	0.99	1e-08	(25,)	adam
Average	0.797216	14.7497	logistic	0.9	0.99	1e-10	(25,)	adam
Average	0.797207	17.5304	relu	0.999	0.99	1e-08	(50,)	adam
Average	0.797188	36.522	logistic	0.9	0.8	1e-10	(50, 25)	adam
Average	0.797185	16.2626	relu	0.99	0.9	1e-08	(75,)	adam
Average	0.797179	99.0439	logistic	0.8	0.99	1e-10	(100, 50)	adam
Average	0.797175	38.6243	logistic	0.8	0.9999	1e-08	(50, 25)	adam
Average	0.797173	44.7979	logistic	0.8	0.9	1e-08	(50, 25)	adam
Average	0.797154	52.4092	logistic	0.9	0.9	1e-06	(75, 25)	adam
Average	0.797149	17.255	relu	0.99	0.9	1e-08	(100,)	adam
Average	0.797147	19.6251	relu	0.8	0.999	1e-06	(75,)	adam
Average	0.797143	9.1401	relu	0.9	0.999	1e-08	(25,)	adam
Average	0.797139	39.4111	logistic	0.99	0.999	1e-06	(100,)	adam
Average	0.797138	9.64677	relu	0.9	0.99	1e-08	(25,)	adam
Average	0.797131	41.7008	logistic	0.8	0.9	1e-06	(75,)	adam
Average	0.79712	20.1191	relu	0.8	0.99	1e-10	(75,)	adam
Average	0.797112	81.2532	logistic	0.8	0.9999	1e-08	(100, 50)	adam
Average	0.797111	37.3978	logistic	0.99	0.999	1e-10	(100,)	adam
Average	0.797108	51.983	logistic	0.9	0.9	1e-08	(75, 25)	adam
Average	0.797097	16.6865	logistic	0.8	0.99	1e-10	(25,)	adam
Average	0.797096	12.3432	relu	0.99	0.9999	1e-08	(50,)	adam
Average	0.797095	25.1813	relu	0.999	0.999	1e-06	(75,)	adam
Average	0.797092	79.8273	logistic	0.8	0.9	1e-06	(100, 25)	adam
Average	0.797091	14.2504	relu	0.8	0.9	1e-10	(50,)	adam
Average	0.797089	92.2833	logistic	0.8	0.999	1e-10	(100, 50)	adam
Average	0.797088	9.01031	relu	0.99	0.99	1e-08	(25,)	adam
Average	0.79708	15.1565	logistic	0.99	0.8	1e-06	(25,)	adam
Average	0.797069	7.57487	relu	0.8	0.99	1e-06	(25,)	adam
Average	0.797067	85.2363	logistic	0.8	0.9	1e-10	(200,)	adam
Average	0.797066	16.2448	logistic	0.8	0.99	1e-08	(25,)	adam
Average	0.797064	90.5014	logistic	0.999	0.999	1e-10	(200,)	adam
Average	0.797053	33.997	logistic	0.9	0.999	1e-08	(75,)	adam
Average	0.797048	37.2867	logistic	0.99	0.99	1e-10	(100,)	adam
Average	0.797047	22.4938	logistic	0.99	0.8	1e-10	(50,)	adam
Average	0.797046	20.8703	relu	0.99	0.99	1e-08	(100,)	adam
Average	0.797044	16.6313	relu	0.99	0.99	1e-06	(75,)	adam
Average	0.797039	14.9084	relu	0.8	0.8	1e-08	(50,)	adam
Average	0.797039	345.131	logistic	0.999	0.9999	1e-10	(200, 100)	adam
Average	0.797039	15.3523	logistic	0.8	0.99	1e-06	(25,)	adam
Average	0.797037	13.5029	relu	0.8	0.999	1e-06	(50,)	adam
Average	0.797034	71.243	logistic	0.8	0.9999	1e-08	(200,)	adam
Average	0.797024	15.8716	relu	0.9	0.9999	1e-10	(75,)	adam
Average	0.797018	17.4	relu	0.99	0.99	1e-08	(75,)	adam
Average	0.797011	28.9556	relu	0.99	0.9	1e-10	(200,)	adam
Average	0.797009	20.2814	relu	0.9	0.99	1e-06	(75,)	adam
Average	0.797008	11.0737	relu	0.99	0.9999	1e-10	(50,)	adam
Average	0.797006	70.9924	logistic	0.9	0.8	1e-10	(200,)	adam
Average	0.797002	34.9355	logistic	0.99	0.999	1e-06	(75,)	adam
Average	0.796994	34.4138	logistic	0.9	0.8	1e-06	(75,)	adam
Average	0.796993	16.5495	logistic	0.99	0.9999	1e-08	(25,)	adam
Average	0.796991	45.5647	logistic	0.8	0.9999	1e-10	(75, 25)	adam
Average	0.796991	47.3214	logistic	0.8	0.999	1e-08	(100,)	adam
Average	0.796986	58.6767	logistic	0.8	0.9	1e-08	(75, 25)	adam
Average	0.796982	15.4161	logistic	0.99	0.9	1e-10	(25,)	adam
Average	0.796968	15.8657	logistic	0.9	0.999	1e-08	(25,)	adam
Average	0.796956	39.298	logistic	0.8	0.999	1e-06	(50, 25)	adam
Average	0.796955	27.2592	relu	0.9	0.99	1e-08	(100,)	adam
Average	0.796942	14.6699	relu	0.8	0.8	1e-10	(50,)	adam
Average	0.796942	45.4356	logistic	0.8	0.99	1e-10	(50, 25)	adam
Average	0.796937	16.9242	relu	0.9	0.9999	1e-08	(75,)	adam
Average	0.796935	25.4187	relu	0.999	0.99	1e-08	(75,)	adam
Average	0.796934	40.0925	logistic	0.8	0.999	1e-08	(50, 25)	adam
Average	0.796911	33.9004	logistic	0.99	0.8	1e-10	(100,)	adam
Average	0.796909	19.8917	relu	0.9	0.8	1e-06	(75,)	adam
Average	0.796904	13.3921	relu	0.9	0.99	1e-08	(50,)	adam
Average	0.796894	73.3476	logistic	0.9	0.9999	1e-10	(200,)	adam
Average	0.79689	11.313	relu	0.99	0.9	1e-06	(50,)	adam
Average	0.796883	39.9785	logistic	0.99	0.999	1e-08	(100,)	adam
Average	0.796883	8.69907	relu	0.9	0.8	1e-10	(25,)	adam
Average	0.796865	56.7127	logistic	0.999	0.9999	1e-10	(100,)	adam
Average	0.796862	18.6022	relu	0.9	0.9	1e-08	(75,)	adam
Average	0.796856	11.1905	relu	0.99	0.9	1e-08	(50,)	adam
Average	0.796841	35.4344	logistic	0.99	0.999	1e-08	(75,)	adam
Average	0.79684	80.0833	logistic	0.8	0.999	1e-10	(200,)	adam
Average	0.796817	12.7707	relu	0.8	0.9999	1e-06	(50,)	adam
Average	0.796816	16.1684	logistic	0.99	0.999	1e-10	(25,)	adam
Average	0.796813	7.88581	relu	0.99	0.999	1e-10	(25,)	adam
Average	0.796806	21.0329	relu	0.99	0.999	1e-10	(100,)	adam
Average	0.796798	25.2608	relu	0.999	0.99	1e-10	(75,)	adam
Average	0.796792	32.7049	logistic	0.99	0.9999	1e-10	(100,)	adam
Average	0.796784	9.04856	relu	0.8	0.9	1e-08	(25,)	adam
Average	0.796783	18.2417	relu	0.9	0.8	1e-08	(75,)	adam
Average	0.796783	73.7526	logistic	0.8	0.9	1e-10	(100, 25)	adam
Average	0.796779	87.5953	logistic	0.9	0.9	1e-06	(100, 50)	adam
Average	0.796779	18.0102	relu	0.99	0.99	1e-10	(75,)	adam
Average	0.796775	40.1439	logistic	0.9	0.99	1e-06	(50, 25)	adam
Average	0.796774	13.5644	relu	0.8	0.99	1e-06	(50,)	adam
Average	0.796771	14.0037	relu	0.9	0.99	1e-06	(50,)	adam
Average	0.796765	10.579	relu	0.99	0.99	1e-06	(50,)	adam
Average	0.796759	12.7427	relu	0.8	0.999	1e-10	(50,)	adam
Average	0.796755	8.36158	relu	0.9	0.9	1e-08	(25,)	adam
Average	0.796749	96.9344	logistic	0.8	0.99	1e-06	(100, 50)	adam
Average	0.796745	79.6266	logistic	0.8	0.999	1e-06	(200,)	adam
Average	0.796741	12.7953	relu	0.9	0.8	1e-10	(50,)	adam
Average	0.796737	82.7059	logistic	0.8	0.99	1e-10	(200,)	adam
Average	0.79673	24.732	logistic	0.99	0.9	1e-08	(50,)	adam
Average	0.79673	43.7989	logistic	0.9	0.999	1e-08	(100,)	adam
Average	0.796722	12.5301	relu	0.99	0.9	1e-10	(50,)	adam
Average	0.796718	8.00598	relu	0.99	0.9	1e-06	(25,)	adam
Average	0.796714	40.8857	logistic	0.9	0.9	1e-10	(50, 25)	adam
Average	0.796713	339.404	logistic	0.999	0.9999	1e-06	(200, 100)	adam
Average	0.796709	19.7327	relu	0.8	0.9	1e-10	(75,)	adam
Average	0.796705	13.5005	relu	0.8	0.9999	1e-08	(50,)	adam
Average	0.796705	15.1134	relu	0.8	0.8	1e-06	(50,)	adam
Average	0.796704	36.1802	logistic	0.99	0.9999	1e-06	(100,)	adam
Average	0.7967	26.9072	relu	0.999	0.999	1e-08	(75,)	adam
Average	0.796698	23.028	relu	0.9	0.999	1e-08	(100,)	adam
Average	0.796698	93.046	logistic	0.8	0.99	1e-06	(200,)	adam
Average	0.796695	11.0836	relu	0.99	0.99	1e-10	(50,)	adam
Average	0.796694	35.4947	logistic	0.99	0.9	1e-08	(100,)	adam
Average	0.796692	39.1763	logistic	0.8	0.999	1e-10	(50, 25)	adam
Average	0.796691	74.4425	logistic	0.8	0.99	1e-08	(200,)	adam
Average	0.796691	18.7234	relu	0.8	0.9999	1e-08	(75,)	adam
Average	0.796691	67.4984	logistic	0.8	0.9999	1e-10	(100, 25)	adam
Average	0.796682	21.8117	relu	0.8	0.9	1e-06	(75,)	adam
Average	0.79668	21.6367	relu	0.99	0.999	1e-08	(100,)	adam
Average	0.796673	36.3013	logistic	0.9	0.9999	1e-08	(50, 25)	adam
Average	0.79666	96.3417	logistic	0.8	0.9999	1e-06	(100, 50)	adam
Average	0.796659	72.9161	logistic	0.8	0.8	1e-10	(100, 25)	adam
Average	0.796657	11.3483	relu	0.99	0.9999	1e-06	(50,)	adam
Average	0.79665	8.85096	relu	0.8	0.8	1e-08	(25,)	adam
Average	0.79665	21.37	relu	0.8	0.8	1e-06	(75,)	adam
Average	0.796649	16.677	logistic	0.99	0.8	1e-10	(25,)	adam
Average	0.79664	20.3643	relu	0.8	0.8	1e-08	(75,)	adam
Average	0.79664	78.4382	logistic	0.8	0.99	1e-06	(100, 25)	adam
Average	0.796635	17.8318	relu	0.9	0.999	1e-10	(75,)	adam
Average	0.796634	8.75753	relu	0.9	0.9	1e-06	(25,)	adam
Average	0.796633	15.692	logistic	0.99	0.9999	1e-10	(25,)	adam
Average	0.796626	23.3492	relu	0.999	0.99	1e-06	(75,)	adam
Average	0.796625	20.3114	relu	0.8	0.9	1e-08	(75,)	adam
Average	0.796625	20.0589	relu	0.9	0.9999	1e-06	(75,)	adam
Average	0.796623	91.8437	logistic	0.8	0.8	1e-06	(200,)	adam
Average	0.796614	44.4751	logistic	0.8	0.9	1e-10	(50, 25)	adam
Average	0.796611	14.2499	relu	0.9	0.99	1e-10	(50,)	adam
Average	0.796609	11.7339	relu	0.99	0.999	1e-06	(50,)	adam
Average	0.796606	72.7469	logistic	0.8	0.999	1e-08	(200,)	adam
Average	0.796597	25.0068	relu	0.8	0.999	1e-08	(100,)	adam
Average	0.796589	67.085	logistic	0.9	0.9999	1e-06	(200,)	adam
Average	0.796587	13.1734	relu	0.9	0.999	1e-10	(50,)	adam
Average	0.796584	8.33013	relu	0.9	0.9	1e-10	(25,)	adam
Average	0.796582	84.3229	logistic	0.8	0.9999	1e-10	(100, 50)	adam
Average	0.796578	31.2366	logistic	0.99	0.99	1e-06	(75,)	adam
Average	0.796575	16.6203	logistic	0.99	0.9	1e-06	(25,)	adam
Average	0.79657	84.7276	logistic	0.8	0.8	1e-10	(200,)	adam
Average	0.796568	43.9661	logistic	0.8	0.8	1e-10	(50, 25)	adam
Average	0.796566	13.429	relu	0.9	0.8	1e-06	(50,)	adam
Average	0.796559	56.3743	logistic	0.8	0.8	1e-08	(75, 25)	adam
Average	0.796557	9.04659	relu	0.8	0.8	1e-10	(25,)	adam
Average	0.796553	21.2975	logistic	0.99	0.8	1e-08	(50,)	adam
Average	0.796543	16.0105	relu	0.99	0.9999	1e-08	(75,)	adam
Average	0.796543	17.8627	relu	0.99	0.9999	1e-10	(100,)	adam
Average	0.79654	18.7274	relu	0.9	0.9	1e-10	(75,)	adam
Average	0.796534	299.414	logistic	0.8	0.999	1e-10	(200, 100)	adam
Average	0.796532	79.6192	logistic	0.8	0.8	1e-08	(100, 25)	adam
Average	0.79653	17.7722	relu	0.99	0.9999	1e-06	(100,)	adam
Average	0.796525	9.09875	relu	0.9	0.8	1e-08	(25,)	adam
Average	0.796525	18.8639	relu	0.8	0.99	1e-06	(75,)	adam
Average	0.796522	25.0302	relu	0.9	0.99	1e-06	(100,)	adam
Average	0.796518	8.81644	relu	0.99	0.9999	1e-08	(25,)	adam
Average	0.796515	48.5277	logistic	0.8	0.999	1e-10	(100,)	adam
Average	0.79651	103.82	logistic	0.8	0.8	1e-10	(100, 50)	adam
Average	0.796509	49.4932	logistic	0.8	0.9999	1e-06	(75, 25)	adam
Average	0.796507	22.8447	logistic	0.99	0.9	1e-06	(50,)	adam
Average	0.7965	29.8979	logistic	0.99	0.9999	1e-10	(75,)	adam
Average	0.796499	8.52631	relu	0.9	0.9999	1e-10	(25,)	adam
Average	0.796497	57.8221	logistic	0.8	0.999	1e-10	(75, 25)	adam
Average	0.796491	54.3852	logistic	0.8	0.9	1e-10	(75, 25)	adam
Average	0.796491	17.2683	relu	0.99	0.999	1e-06	(75,)	adam
Average	0.796477	14.3882	relu	0.99	0.8	1e-06	(75,)	adam
Average	0.796474	7.97076	relu	0.9	0.999	1e-10	(25,)	adam
Average	0.79647	56.4517	logistic	0.9	0.9999	1e-10	(100, 25)	adam
Average	0.796467	18.2048	relu	0.99	0.9	1e-10	(100,)	adam
Average	0.796463	76.9614	logistic	0.9	0.999	1e-10	(100, 50)	adam
Average	0.796458	22.3306	relu	0.9	0.9999	1e-10	(100,)	adam
Average	0.796457	39.6181	logistic	0.9	0.9	1e-08	(50, 25)	adam
Average	0.796451	8.43265	relu	0.99	0.9	1e-08	(25,)	adam
Average	0.796445	9.03333	relu	0.99	0.8	1e-06	(25,)	adam
Average	0.796438	8.59343	relu	0.9	0.9999	1e-08	(25,)	adam
Average	0.796437	18.1259	relu	0.8	0.9999	1e-10	(75,)	adam
Average	0.796428	55.9079	logistic	0.9	0.99	1e-06	(75, 25)	adam
Average	0.796426	23.9109	relu	0.9	0.9	1e-08	(100,)	adam
Average	0.796423	50.113	logistic	0.9	0.999	1e-08	(75, 25)	adam
Average	0.796422	10.9883	relu	0.99	0.8	1e-10	(50,)	adam
Average	0.796421	62.9687	logistic	0.8	0.9999	1e-06	(100, 25)	adam
Average	0.796409	16.1333	relu	0.8	0.9	1e-06	(50,)	adam
Average	0.796406	9.28793	relu	0.8	0.99	1e-08	(25,)	adam
Average	0.796404	58.6163	logistic	0.8	0.99	1e-10	(75, 25)	adam
Average	0.796395	16.9458	logistic	0.99	0.999	1e-08	(25,)	adam
Average	0.796394	37.1176	logistic	0.8	0.9999	1e-06	(50, 25)	adam
Average	0.796394	229.268	logistic	0.9	0.999	1e-06	(200, 100)	adam
Average	0.796381	19.3536	relu	0.8	0.999	1e-10	(75,)	adam
Average	0.796376	66.695	logistic	0.9	0.99	1e-10	(100, 25)	adam
Average	0.796376	68.0567	logistic	0.9	0.8	1e-08	(200,)	adam
Average	0.796373	48.8711	logistic	0.9	0.9	1e-10	(75, 25)	adam
Average	0.796372	8.58696	relu	0.9	0.9999	1e-06	(25,)	adam
Average	0.796371	82.3549	logistic	0.9	0.999	1e-08	(100, 50)	adam
Average	0.796368	93.9639	logistic	0.8	0.99	1e-08	(100, 50)	adam
Average	0.796361	94.5898	logistic	0.8	0.8	1e-06	(100, 50)	adam
Average	0.79636	51.317	logistic	0.9	0.999	1e-06	(75, 25)	adam
Average	0.796359	111.153	logistic	0.8	0.9	1e-06	(100, 50)	adam
Average	0.796355	53.2713	logistic	0.99	0.9999	1e-10	(200,)	adam
Average	0.796354	32.0054	logistic	0.99	0.99	1e-10	(75,)	adam
Average	0.796351	36.6317	logistic	0.9	0.9999	1e-06	(50, 25)	adam
Average	0.796339	14.7687	relu	0.99	0.9999	1e-10	(75,)	adam
Average	0.796336	7.72734	relu	0.99	0.999	1e-08	(25,)	adam
Average	0.79633	13.4484	relu	0.99	0.8	1e-08	(75,)	adam
Average	0.796326	91.7479	logistic	0.8	0.9	1e-06	(200,)	adam
Average	0.796326	24.5408	relu	0.999	0.9999	1e-10	(75,)	adam
Average	0.796323	25.4008	relu	0.8	0.999	1e-10	(100,)	adam
Average	0.796314	73.003	logistic	0.8	0.9999	1e-08	(100, 25)	adam
Average	0.796314	65.4005	logistic	0.9	0.9	1e-10	(100, 25)	adam
Average	0.796309	21.4889	relu	0.8	0.8	1e-10	(75,)	adam
Average	0.796306	20.5215	relu	0.8	0.99	1e-08	(75,)	adam
Average	0.796303	8.68922	relu	0.99	0.999	1e-06	(25,)	adam
Average	0.796298	8.18063	relu	0.99	0.99	1e-06	(25,)	adam
Average	0.796298	90.4732	logistic	0.8	0.8	1e-08	(100, 50)	adam
Average	0.796291	236.799	logistic	0.8	0.999	1e-06	(200, 100)	adam
Average	0.796291	78.4061	logistic	0.8	0.8	1e-06	(100, 25)	adam
Average	0.796274	13.2177	relu	0.8	0.99	1e-08	(50,)	adam
Average	0.796271	8.89103	relu	0.8	0.99	1e-10	(25,)	adam
Average	0.79627	20.6427	relu	0.99	0.999	1e-06	(100,)	adam
Average	0.796257	41.277	logistic	0.8	0.8	1e-08	(50, 25)	adam
Average	0.79625	79.1531	logistic	0.9	0.9999	1e-08	(200,)	adam
Average	0.796245	78.4001	logistic	0.9	0.9999	1e-10	(100, 50)	adam
Average	0.796245	70.9698	logistic	0.9	0.999	1e-08	(200,)	adam
Average	0.796244	65.0036	logistic	0.9	0.9	1e-06	(100, 25)	adam
Average	0.796243	18.6064	relu	0.9	0.999	1e-06	(75,)	adam
Average	0.796235	69.6168	logistic	0.9	0.99	1e-10	(200,)	adam
Average	0.796233	12.7067	relu	0.99	0.99	1e-08	(50,)	adam
Average	0.796232	20.0498	relu	0.9	0.99	1e-10	(75,)	adam
Average	0.796229	12.2186	relu	0.9	0.9999	1e-10	(50,)	adam
Average	0.796225	29.7508	logistic	0.99	0.8	1e-06	(75,)	adam
Average	0.796223	72.0115	logistic	0.8	0.99	1e-08	(100, 25)	adam
Average	0.796222	37.2299	logistic	0.99	0.99	1e-08	(100,)	adam
Average	0.796221	87.868	logistic	0.9	0.99	1e-08	(100, 50)	adam
Average	0.796219	31.647	logistic	0.99	0.8	1e-10	(75,)	adam
Average	0.796214	23.3944	relu	0.9	0.8	1e-10	(100,)	adam
Average	0.796213	75.369	logistic	0.9	0.9	1e-06	(200,)	adam
Average	0.796208	38.2232	logistic	0.99	0.99	1e-06	(100,)	adam
Average	0.79619	15.3598	relu	0.99	0.9999	1e-06	(75,)	adam
Average	0.79619	8.38667	relu	0.8	0.9	1e-06	(25,)	adam
Average	0.796186	8.88207	relu	0.99	0.99	1e-10	(25,)	adam
Average	0.796181	8.7631	relu	0.9	0.99	1e-06	(25,)	adam
Average	0.79618	59.6214	logistic	0.99	0.9999	1e-06	(200,)	adam
Average	0.796176	38.0597	logistic	0.8	0.9999	1e-10	(50, 25)	adam
Average	0.796159	52.3179	logistic	0.9	0.99	1e-10	(75, 25)	adam
Average	0.796158	81.5031	logistic	0.8	0.9999	1e-06	(200,)	adam
Average	0.796145	284.64	logistic	0.8	0.8	1e-10	(200, 100)	adam
Average	0.796145	64.7613	logistic	0.8	0.8	1e-10	(75, 25)	adam
Average	0.796135	19.7279	relu	0.99	0.99	1e-06	(100,)	adam
Average	0.79613	17.2516	relu	0.99	0.8	1e-08	(100,)	adam
Average	0.796121	26.632	relu	0.999	0.999	1e-10	(75,)	adam
Average	0.796119	42.1116	logistic	0.8	0.99	1e-06	(50, 25)	adam
Average	0.796116	64.1471	logistic	0.9	0.999	1e-10	(200,)	adam
Average	0.796111	8.76455	relu	0.8	0.9999	1e-06	(25,)	adam
Average	0.796111	42.545	logistic	0.9	0.99	1e-08	(50, 25)	adam
Average	0.79611	35.2495	logistic	0.99	0.9	1e-06	(100,)	adam
Average	0.796105	23.5067	relu	0.9	0.8	1e-08	(100,)	adam
Average	0.796096	9.01088	relu	0.9	0.99	1e-10	(25,)	adam
Average	0.796095	17.7856	relu	0.8	0.999	1e-08	(75,)	adam
Average	0.796095	53.4469	logistic	0.8	0.99	1e-06	(75, 25)	adam
Average	0.796092	11.8493	relu	0.99	0.8	1e-06	(50,)	adam
Average	0.796088	8.51093	relu	0.99	0.9	1e-10	(25,)	adam
Average	0.796086	19.6016	relu	0.9	0.999	1e-08	(75,)	adam
Average	0.796083	34.2602	logistic	0.9	0.999	1e-06	(50, 25)	adam
Average	0.796082	7.69354	relu	0.99	0.9999	1e-06	(25,)	adam
Average	0.796077	36.8362	relu	0.99	0.999	1e-06	(200,)	adam
Average	0.796076	17.1961	relu	0.99	0.999	1e-08	(75,)	adam
Average	0.796069	16.2169	logistic	0.99	0.9	1e-08	(25,)	adam
Average	0.796068	26.2817	relu	0.99	0.8	1e-08	(200,)	adam
Average	0.796064	18.0732	relu	0.9	0.8	1e-10	(75,)	adam
Average	0.796061	23.6669	relu	0.9	0.999	1e-06	(100,)	adam
Average	0.796058	11.5433	relu	0.99	0.999	1e-08	(50,)	adam
Average	0.796043	17.7384	relu	0.99	0.999	1e-10	(75,)	adam
Average	0.796043	41.3779	relu	0.99	0.9999	1e-08	(200,)	adam
Average	0.796042	30.7201	relu	0.999	0.99	1e-08	(100,)	adam
Average	0.79604	36.6011	logistic	0.9	0.999	1e-10	(50, 25)	adam
Average	0.796032	54.1012	logistic	0.8	0.999	1e-06	(75, 25)	adam
Average	0.796032	25.5296	relu	0.8	0.9999	1e-06	(100,)	adam
Average	0.796032	7.99205	relu	0.8	0.9999	1e-10	(25,)	adam
Average	0.796026	88.3461	logistic	0.999	0.999	1e-06	(200,)	adam
Average	0.796019	13.9771	relu	0.99	0.9	1e-06	(75,)	adam
Average	0.796017	10.6666	relu	0.99	0.8	1e-08	(50,)	adam
Average	0.796012	37.0411	logistic	0.9	0.8	1e-08	(50, 25)	adam
Average	0.795998	47.8167	logistic	0.9	0.9999	1e-06	(75, 25)	adam
Average	0.795995	13.1899	relu	0.9	0.9999	1e-06	(50,)	adam
Average	0.795991	65.721	logistic	0.9	0.999	1e-08	(100, 25)	adam
Average	0.795989	33.976	logistic	0.99	0.8	1e-06	(100,)	adam
Average	0.795987	77.6785	logistic	0.8	0.8	1e-08	(200,)	adam
Average	0.795973	53.9256	logistic	0.99	0.9999	1e-08	(200,)	adam
Average	0.795972	60.5863	logistic	0.9	0.99	1e-08	(100, 25)	adam
Average	0.795969	24.0331	relu	0.9	0.8	1e-06	(100,)	adam
Average	0.795962	86.0037	logistic	0.9	0.9	1e-08	(100, 50)	adam
Average	0.795958	40.328	logistic	0.9	0.8	1e-06	(50, 25)	adam
Average	0.795941	24.1263	relu	0.9	0.9999	1e-06	(100,)	adam
Average	0.79594	60.6105	logistic	0.9	0.8	1e-10	(100, 25)	adam
Average	0.795935	11.5521	relu	0.999	0.99	1e-10	(25,)	adam
Average	0.795935	69.093	logistic	0.8	0.999	1e-08	(100, 25)	adam
Average	0.795932	28.4242	logistic	0.99	0.8	1e-08	(75,)	adam
Average	0.795931	57.5283	logistic	0.9	0.9999	1e-08	(100, 25)	adam
Average	0.795928	8.12774	relu	0.99	0.9999	1e-10	(25,)	adam
Average	0.795923	13.1566	relu	0.9	0.999	1e-08	(50,)	adam
Average	0.795915	30.9015	relu	0.999	0.99	1e-06	(100,)	adam
Average	0.795902	70.0624	logistic	0.8	0.9	1e-08	(100, 25)	adam
Average	0.795898	73.5795	logistic	0.8	0.999	1e-10	(100, 25)	adam
Average	0.795897	20.3965	relu	0.99	0.9999	1e-08	(100,)	adam
Average	0.795888	8.25684	relu	0.8	0.9999	1e-08	(25,)	adam
Average	0.795886	80.3733	logistic	0.9	0.9999	1e-06	(100, 50)	adam
Average	0.795883	59.4648	logistic	0.8	0.8	1e-06	(75, 25)	adam
Average	0.795882	7.32896	relu	0.99	0.8	1e-10	(25,)	adam
Average	0.79588	24.5907	relu	0.8	0.999	1e-06	(100,)	adam
Average	0.795875	70.729	logistic	0.9	0.99	1e-06	(200,)	adam
Average	0.795874	107.632	logistic	0.8	0.9	1e-08	(100, 50)	adam
Average	0.795872	97.5363	logistic	0.8	0.9	1e-08	(200,)	adam
Average	0.795869	11.6734	tanh	0.99	0.99	1e-10	(25,)	adam
Average	0.795868	50.074	logistic	0.9	0.8	1e-08	(75, 25)	adam
Average	0.795867	8.44817	relu	0.9	0.999	1e-06	(25,)	adam
Average	0.795859	34.1184	logistic	0.99	0.9	1e-10	(100,)	adam
Average	0.795859	350.74	logistic	0.8	0.9	1e-08	(200, 100)	adam
Average	0.795854	221.509	logistic	0.9	0.9	1e-08	(200, 100)	adam
Average	0.795846	67.7152	logistic	0.9	0.9	1e-10	(200,)	adam
Average	0.795843	11.6589	tanh	0.8	0.9	1e-10	(25,)	adam
Average	0.795842	18.4507	relu	0.8	0.9999	1e-06	(75,)	adam
Average	0.795841	281.141	logistic	0.8	0.9999	1e-08	(200, 100)	adam
Average	0.795831	13.5955	relu	0.9	0.9	1e-08	(50,)	adam
Average	0.795829	28.2139	relu	0.999	0.9999	1e-06	(75,)	adam
Average	0.795822	13.0282	relu	0.9	0.9	1e-06	(50,)	adam
Average	0.79579	32.5857	relu	0.999	0.99	1e-10	(100,)	adam
Average	0.795789	52.8729	logistic	0.8	0.999	1e-08	(75, 25)	adam
Average	0.795781	11.4833	relu	0.999	0.9999	1e-06	(25,)	adam
Average	0.795776	9.11314	relu	0.8	0.999	1e-08	(25,)	adam
Average	0.795776	24.9422	relu	0.9999	0.999	1e-10	(75,)	adam
Average	0.795767	8.73763	relu	0.8	0.8	1e-06	(25,)	adam
Average	0.795756	87.6417	logistic	0.9	0.99	1e-06	(100, 50)	adam
Average	0.795748	310.216	logistic	0.999	0.999	1e-06	(200, 100)	adam
Average	0.79573	31.6541	logistic	0.99	0.9999	1e-10	(50, 25)	adam
Average	0.795729	74.0955	logistic	0.9	0.8	1e-06	(100, 50)	adam
Average	0.795724	200.255	logistic	0.9	0.9999	1e-06	(200, 100)	adam
Average	0.795724	9.93171	tanh	0.8	0.999	1e-08	(25,)	adam
Average	0.795711	341.22	logistic	0.999	0.999	1e-08	(200, 100)	adam
Average	0.795699	22.3076	relu	0.9	0.9999	1e-08	(100,)	adam
Average	0.795694	67.5417	logistic	0.8	0.99	1e-10	(100, 25)	adam
Average	0.795691	28.0659	relu	0.99	0.9	1e-06	(200,)	adam
Average	0.795689	69.582	logistic	0.9	0.8	1e-06	(200,)	adam
Average	0.795682	66.7491	logistic	0.9	0.999	1e-06	(100, 25)	adam
Average	0.795673	27.6566	relu	0.99	0.8	1e-06	(200,)	adam
Average	0.795669	9.01539	relu	0.8	0.999	1e-06	(25,)	adam
Average	0.795641	74.6542	logistic	0.9	0.9	1e-08	(200,)	adam
Average	0.795631	26.0136	relu	0.8	0.9	1e-10	(100,)	adam
Average	0.79563	15.4217	relu	0.99	0.8	1e-06	(100,)	adam
Average	0.795621	87.8365	logistic	0.8	0.999	1e-06	(100, 50)	adam
Average	0.795621	71.3728	logistic	0.99	0.999	1e-10	(100, 50)	adam
Average	0.795619	63.4798	logistic	0.9	0.9	1e-08	(100, 25)	adam
Average	0.795614	58.3559	logistic	0.9	0.8	1e-08	(100, 25)	adam
Average	0.795613	35.9028	logistic	0.99	0.999	1e-10	(50, 25)	adam
Average	0.795612	40.5126	logistic	0.8	0.99	1e-08	(50, 25)	adam
Average	0.795605	69.7014	logistic	0.9	0.99	1e-08	(200,)	adam
Average	0.795601	82.6955	logistic	0.9	0.999	1e-06	(100, 50)	adam
Average	0.795598	276.605	logistic	0.8	0.8	1e-08	(200, 100)	adam
Average	0.795596	39.3178	relu	0.99	0.99	1e-10	(200,)	adam
Average	0.795595	92.4978	logistic	0.9	0.9	1e-10	(100, 50)	adam
Average	0.79559	18.3129	relu	0.999	0.9999	1e-06	(50,)	adam
Average	0.795581	55.0449	logistic	0.999	0.999	1e-10	(100,)	adam
Average	0.795562	40.7456	logistic	0.99	0.9999	1e-10	(75, 25)	adam
Average	0.795561	213.288	logistic	0.9	0.8	1e-08	(200, 100)	adam
Average	0.79555	103.974	logistic	0.8	0.999	1e-08	(100, 50)	adam
Average	0.795531	25.1987	relu	0.9	0.9	1e-06	(100,)	adam
Average	0.795528	35.6683	logistic	0.9	0.9999	1e-10	(50, 25)	adam
Average	0.795527	51.5666	logistic	0.99	0.999	1e-10	(200,)	adam
Average	0.795526	319.441	logistic	0.8	0.8	1e-06	(200, 100)	adam
Average	0.795515	10.9291	tanh	0.99	0.99	1e-06	(25,)	adam
Average	0.795506	209.281	logistic	0.9	0.9999	1e-08	(200, 100)	adam
Average	0.795501	29.9586	logistic	0.99	0.9	1e-06	(75,)	adam
Average	0.7955	93.0106	logistic	0.9	0.99	1e-10	(100, 50)	adam
Average	0.795493	7.36582	relu	0.99	0.8	1e-08	(25,)	adam
Average	0.795464	25.0664	relu	0.8	0.99	1e-08	(100,)	adam
Average	0.795461	21.4954	relu	0.9999	0.9999	1e-06	(75,)	adam
Average	0.79545	45.4968	logistic	0.99	0.999	1e-08	(75, 25)	adam
Average	0.795442	25.4278	relu	0.999	0.9999	1e-08	(75,)	adam
Average	0.795442	211.03	logistic	0.9	0.8	1e-10	(200, 100)	adam
Average	0.795442	38.7649	logistic	0.9	0.99	1e-10	(50, 25)	adam
Average	0.795439	10.3218	tanh	0.9	0.999	1e-10	(25,)	adam
Average	0.795438	11.4652	tanh	0.9	0.9999	1e-06	(25,)	adam
Average	0.795438	37.678	logistic	0.9	0.9	1e-06	(50, 25)	adam
Average	0.795419	72.696	logistic	0.9	0.8	1e-08	(100, 50)	adam
Average	0.795416	227.3	logistic	0.9	0.99	1e-08	(200, 100)	adam
Average	0.795415	24.2244	relu	0.9999	0.999	1e-06	(100,)	adam
Average	0.795415	258.777	logistic	0.8	0.9	1e-10	(200, 100)	adam
Average	0.795388	10.0929	tanh	0.8	0.999	1e-06	(25,)	adam
Average	0.795387	60.3796	logistic	0.99	0.999	1e-08	(200,)	adam
Average	0.795386	41.2829	logistic	0.99	0.9999	1e-06	(75, 25)	adam
Average	0.795386	11.2529	tanh	0.8	0.9999	1e-08	(25,)	adam
Average	0.795379	10.9803	tanh	0.8	0.9	1e-06	(25,)	adam
Average	0.795371	47.321	logistic	0.9	0.9999	1e-08	(75, 25)	adam
Average	0.795362	65.5131	logistic	0.99	0.9999	1e-08	(100, 50)	adam
Average	0.795347	291.792	logistic	0.8	0.99	1e-08	(200, 100)	adam
Average	0.795341	26.5684	relu	0.8	0.99	1e-10	(100,)	adam
Average	0.795339	24.4751	relu	0.9	0.999	1e-10	(100,)	adam
Average	0.795317	21.5132	relu	0.8	0.9999	1e-08	(100,)	adam
Average	0.795313	32.888	relu	0.99	0.999	1e-08	(200,)	adam
Average	0.795309	78.1457	logistic	0.9	0.9999	1e-08	(100, 50)	adam
Average	0.795307	26.4797	relu	0.99	0.8	1e-10	(200,)	adam
Average	0.795298	54.8173	logistic	0.99	0.99	1e-06	(200,)	adam
Average	0.795294	23.6194	relu	0.8	0.9999	1e-10	(100,)	adam
Average	0.795288	36.5911	relu	0.99	0.9999	1e-10	(200,)	adam
Average	0.79528	49.0742	logistic	0.9	0.999	1e-10	(75, 25)	adam
Average	0.795271	55.9983	logistic	0.8	0.99	1e-08	(75, 25)	adam
Average	0.795266	27.9324	relu	0.8	0.8	1e-10	(100,)	adam
Average	0.795258	10.7067	tanh	0.8	0.999	1e-10	(25,)	adam
Average	0.795254	253.174	logistic	0.9	0.99	1e-10	(200, 100)	adam
Average	0.795252	61.9313	logistic	0.9	0.99	1e-06	(100, 25)	adam
Average	0.795248	17.146	relu	0.99	0.9	1e-06	(100,)	adam
Average	0.795248	10.9733	tanh	0.8	0.8	1e-06	(25,)	adam
Average	0.795237	46.8337	logistic	0.99	0.99	1e-06	(75, 25)	adam
Average	0.795233	26.9564	relu	0.8	0.9	1e-08	(100,)	adam
Average	0.795214	345.77	logistic	0.8	0.99	1e-06	(200, 100)	adam
Average	0.795207	360.489	logistic	0.999	0.999	1e-10	(200, 100)	adam
Average	0.795202	156.77	logistic	0.99	0.9999	1e-06	(200, 100)	adam
Average	0.795201	47.4362	logistic	0.9	0.8	1e-10	(75, 25)	adam
Average	0.795198	19.6966	relu	0.9999	0.999	1e-08	(75,)	adam
Average	0.795191	53.7539	logistic	0.99	0.999	1e-06	(100, 25)	adam
Average	0.795191	30.2723	relu	0.999	0.999	1e-08	(100,)	adam
Average	0.795186	32.7744	logistic	0.99	0.9999	1e-08	(50, 25)	adam
Average	0.795177	33.7366	logistic	0.99	0.9999	1e-06	(50, 25)	adam
Average	0.795175	12.7068	relu	0.99	0.8	1e-10	(75,)	adam
Average	0.795166	63.4978	logistic	0.9	0.8	1e-06	(100, 25)	adam
Average	0.795158	50.0937	logistic	0.99	0.999	1e-08	(100, 25)	adam
Average	0.795154	31.9852	relu	0.99	0.9	1e-08	(200,)	adam
Average	0.795148	35.4738	logistic	0.99	0.99	1e-10	(50, 25)	adam
Average	0.795144	47.9921	logistic	0.9	0.99	1e-08	(75, 25)	adam
Average	0.795139	13.3017	relu	0.999	0.999	1e-08	(25,)	adam
Average	0.795138	357.545	logistic	0.8	0.9	1e-06	(200, 100)	adam
Average	0.795138	27.0017	relu	0.9	0.99	1e-10	(100,)	adam
Average	0.795138	72.6249	logistic	0.99	0.99	1e-08	(100, 50)	adam
Average	0.795121	10.1403	tanh	0.9	0.9	1e-10	(25,)	adam
Average	0.795118	57.274	logistic	0.99	0.999	1e-06	(200,)	adam
Average	0.795117	75.2639	logistic	0.8	0.999	1e-06	(100, 25)	adam
Average	0.795114	48.1471	relu	0.9	0.9999	1e-08	(200,)	adam
Average	0.795113	10.4593	tanh	0.8	0.9999	1e-06	(25,)	adam
Average	0.795112	49.562	logistic	0.99	0.9999	1e-10	(100, 25)	adam
Average	0.795112	63.1179	logistic	0.99	0.9999	1e-06	(100, 50)	adam
Average	0.795108	277.769	logistic	0.9	0.99	1e-06	(200, 100)	adam
Average	0.795093	53.9521	logistic	0.99	0.99	1e-08	(200,)	adam
Average	0.795072	194.334	logistic	0.9	0.999	1e-10	(200, 100)	adam
Average	0.79507	27.2841	relu	0.8	0.8	1e-06	(100,)	adam
Average	0.79506	77.9481	logistic	0.9	0.8	1e-10	(100, 50)	adam
Average	0.795052	10.311	tanh	0.99	0.9999	1e-06	(25,)	adam
Average	0.795043	11.5478	tanh	0.99	0.8	1e-06	(25,)	adam
Average	0.79504	52.7102	logistic	0.8	0.9999	1e-08	(75, 25)	adam
Average	0.79503	30.6191	logistic	0.99	0.8	1e-08	(100,)	adam
Average	0.795029	237.096	logistic	0.8	0.9999	1e-10	(200, 100)	adam
Average	0.795027	10.6252	tanh	0.9	0.8	1e-08	(25,)	adam
Average	0.795024	134.544	logistic	0.999	0.999	1e-06	(100, 50)	adam
Average	0.794996	322.82	logistic	0.8	0.99	1e-10	(200, 100)	adam
Average	0.794995	37.53	relu	0.99	0.99	1e-06	(200,)	adam
Average	0.794984	10.8482	tanh	0.8	0.8	1e-10	(25,)	adam
Average	0.79498	48.1442	logistic	0.99	0.999	1e-06	(75, 25)	adam
Average	0.794962	26.4739	relu	0.9999	0.999	1e-08	(100,)	adam
Average	0.794951	12.4782	tanh	0.8	0.99	1e-10	(25,)	adam
Average	0.79495	37.9535	relu	0.99	0.99	1e-08	(200,)	adam
Average	0.794949	228.115	logistic	0.9	0.9	1e-10	(200, 100)	adam
Average	0.794932	166.498	logistic	0.99	0.99	1e-08	(200, 100)	adam
Average	0.794931	101.46	logistic	0.999	0.9999	1e-10	(100, 25)	adam
Average	0.794929	27.544	relu	0.8	0.8	1e-08	(100,)	adam
Average	0.794922	11.2072	tanh	0.8	0.8	1e-08	(25,)	adam
Average	0.794917	296.554	logistic	0.8	0.9999	1e-06	(200, 100)	adam
Average	0.794914	55.9072	relu	0.9	0.999	1e-10	(200,)	adam
Average	0.794908	38.5795	relu	0.99	0.999	1e-10	(200,)	adam
Average	0.794903	65.0886	logistic	0.9	0.9999	1e-06	(100, 25)	adam
Average	0.794888	10.5786	tanh	0.9	0.8	1e-10	(25,)	adam
Average	0.794883	46.6466	logistic	0.99	0.9999	1e-06	(100, 25)	adam
Average	0.794873	282.056	logistic	0.8	0.999	1e-08	(200, 100)	adam
Average	0.794864	55.8488	logistic	0.999	0.999	1e-08	(100,)	adam
Average	0.794859	64.1968	logistic	0.99	0.999	1e-08	(100, 50)	adam
Average	0.794858	11.0863	tanh	0.99	0.9999	1e-10	(25,)	adam
Average	0.794845	23.2704	relu	0.9999	0.999	1e-10	(100,)	adam
Average	0.794836	27.5046	relu	0.8	0.9	1e-06	(100,)	adam
Average	0.794832	35.309	relu	0.999	0.999	1e-06	(100,)	adam
Average	0.794794	26.9392	relu	0.8	0.99	1e-06	(100,)	adam
Average	0.794791	28.0786	relu	0.9999	0.9999	1e-10	(100,)	adam
Average	0.794767	10.4952	tanh	0.9	0.9999	1e-08	(25,)	adam
Average	0.794763	33.9486	logistic	0.99	0.999	1e-06	(50, 25)	adam
Average	0.794753	10.9889	tanh	0.9	0.999	1e-06	(25,)	adam
Average	0.79473	205.309	logistic	0.9	0.9999	1e-10	(200, 100)	adam
Average	0.79472	34.2369	logistic	0.99	0.99	1e-08	(50, 25)	adam
Average	0.79472	29.7506	relu	0.999	0.9999	1e-10	(100,)	adam
Average	0.794709	207.51	logistic	0.9	0.9	1e-06	(200, 100)	adam
Average	0.794698	56.2651	logistic	0.9	0.999	1e-10	(100, 25)	adam
Average	0.794698	34.8346	logistic	0.99	0.8	1e-06	(50, 25)	adam
Average	0.79469	11.7539	tanh	0.9	0.9	1e-08	(25,)	adam
Average	0.79469	10.86	tanh	0.9	0.9999	1e-10	(25,)	adam
Average	0.794685	64.4872	logistic	0.99	0.9999	1e-10	(100, 50)	adam
Average	0.794665	11.2779	tanh	0.8	0.99	1e-06	(25,)	adam
Average	0.794644	51.8928	relu	0.8	0.999	1e-08	(200,)	adam
Average	0.794638	32.3343	logistic	0.99	0.9	1e-06	(50, 25)	adam
Average	0.794637	24.7992	relu	0.9	0.9	1e-10	(100,)	adam
Average	0.794619	17.7502	tanh	0.999	0.99	1e-10	(25,)	adam
Average	0.794615	9.76475	tanh	0.99	0.999	1e-10	(25,)	adam
Average	0.794604	16.5524	tanh	0.999	0.9999	1e-10	(25,)	adam
Average	0.794598	53.0035	logistic	0.9	0.9999	1e-10	(75, 25)	adam
Average	0.794582	32.9985	relu	0.999	0.9999	1e-08	(100,)	adam
Average	0.794574	42.3947	logistic	0.99	0.99	1e-10	(75, 25)	adam
Average	0.794567	26.1589	relu	0.9999	0.9999	1e-10	(75,)	adam
Average	0.794532	47.4482	logistic	0.9	0.8	1e-06	(75, 25)	adam
Average	0.794525	10.8204	tanh	0.9	0.99	1e-08	(25,)	adam
Average	0.794517	21.5966	relu	0.9999	0.999	1e-06	(75,)	adam
Average	0.794504	32.3314	logistic	0.99	0.999	1e-08	(50, 25)	adam
Average	0.794489	10.5564	tanh	0.8	0.9999	1e-10	(25,)	adam
Average	0.794485	10.7001	tanh	0.99	0.99	1e-08	(25,)	adam
Average	0.794471	55.2577	logistic	0.99	0.999	1e-10	(100, 25)	adam
Average	0.794465	11.8794	tanh	0.99	0.9	1e-08	(25,)	adam
Average	0.79446	34.9271	relu	0.999	0.999	1e-10	(100,)	adam
Average	0.794438	10.6427	tanh	0.9	0.999	1e-08	(25,)	adam
Average	0.794436	10.5195	tanh	0.9	0.9	1e-06	(25,)	adam
Average	0.794421	38.8709	logistic	0.99	0.9999	1e-08	(75, 25)	adam
Average	0.794409	175.809	logistic	0.99	0.999	1e-10	(200, 100)	adam
Average	0.794382	36.4277	relu	0.99	0.9999	1e-06	(200,)	adam
Average	0.794369	33.8559	logistic	0.99	0.9	1e-10	(50, 25)	adam
Average	0.794361	16.5317	tanh	0.99	0.999	1e-10	(50,)	adam
Average	0.794352	10.2292	tanh	0.99	0.999	1e-06	(25,)	adam
Average	0.794339	10.964	tanh	0.9	0.99	1e-06	(25,)	adam
Average	0.794335	21.0917	relu	0.99	0.8	1e-06	(50, 25)	adam
Average	0.794333	31.3194	logistic	0.99	0.99	1e-06	(50, 25)	adam
Average	0.794318	49.537	relu	0.9	0.8	1e-10	(200,)	adam
Average	0.794279	40.9564	logistic	0.99	0.9	1e-08	(75, 25)	adam
Average	0.794275	46.5338	logistic	0.99	0.999	1e-10	(75, 25)	adam
Average	0.794274	218.568	logistic	0.9	0.8	1e-06	(200, 100)	adam
Average	0.794257	10.9174	tanh	0.8	0.9	1e-08	(25,)	adam
Average	0.794229	17.9884	relu	0.999	0.9	1e-06	(75,)	adam
Average	0.794203	18.6305	tanh	0.9	0.9999	1e-08	(50,)	adam
Average	0.794199	32.5283	relu	0.999	0.9999	1e-06	(100,)	adam
Average	0.79418	21.3499	relu	0.9999	0.9999	1e-08	(75,)	adam
Average	0.794159	10.2812	tanh	0.9	0.8	1e-06	(25,)	adam
Average	0.794148	20.082	tanh	0.8	0.99	1e-10	(50,)	adam
Average	0.794144	55.2689	logistic	0.99	0.9	1e-06	(100, 25)	adam
Average	0.794143	10.702	tanh	0.9	0.99	1e-10	(25,)	adam
Average	0.794094	11.5179	tanh	0.8	0.99	1e-08	(25,)	adam
Average	0.794053	11.1724	tanh	0.99	0.999	1e-08	(25,)	adam
Average	0.794047	52.8675	logistic	0.99	0.99	1e-10	(200,)	adam
Average	0.794031	19.7544	relu	0.99	0.9	1e-08	(50, 25)	adam
Average	0.794015	49.0569	relu	0.9	0.999	1e-08	(200,)	adam
Average	0.793999	11.0592	tanh	0.99	0.8	1e-08	(25,)	adam
Average	0.793983	15.8468	relu	0.9999	0.9999	1e-08	(50,)	adam
Average	0.793956	18.1466	tanh	0.8	0.9999	1e-08	(50,)	adam
Average	0.793929	11.5177	tanh	0.99	0.9	1e-06	(25,)	adam
Average	0.793926	53.7928	relu	0.9	0.9	1e-10	(200,)	adam
Average	0.793922	135.564	logistic	0.999	0.999	1e-10	(100, 50)	adam
Average	0.793916	21.5554	tanh	0.99	0.9	1e-10	(50, 25)	adam
Average	0.793907	49.021	tanh	0.99	0.99	1e-06	(200,)	adam
Average	0.793875	93.2914	logistic	0.999	0.99	1e-08	(200,)	adam
Average	0.793871	152.324	logistic	0.99	0.9999	1e-08	(200, 100)	adam
Average	0.793864	31.0498	relu	0.9999	0.999	1e-06	(50, 25)	adam
Average	0.793857	15.6368	tanh	0.99	0.9	1e-06	(50,)	adam
Average	0.793853	17.508	tanh	0.9	0.9999	1e-10	(50,)	adam
Average	0.793848	13.2945	tanh	0.99	0.9	1e-10	(25,)	adam
Average	0.793826	25.68	relu	0.9999	0.999	1e-10	(50, 25)	adam
Average	0.793825	18.5329	relu	0.9999	0.99	1e-08	(200,)	adam
Average	0.793822	40.6003	logistic	0.99	0.9	1e-10	(75, 25)	adam
Average	0.793819	28.3411	logistic	0.99	0.9	1e-08	(50, 25)	adam
Average	0.793812	21.9586	tanh	0.99	0.9	1e-06	(50, 25)	adam
Average	0.793811	67.5296	logistic	0.99	0.8	1e-10	(100, 50)	adam
Average	0.793783	62.6956	relu	0.9999	0.999	1e-08	(200,)	adam
Average	0.79378	155.454	logistic	0.99	0.999	1e-06	(200, 100)	adam
Average	0.793766	33.6349	logistic	0.99	0.8	1e-08	(50, 25)	adam
Average	0.793763	25.1325	tanh	0.99	0.99	1e-08	(50, 25)	adam
Average	0.793761	18.2046	tanh	0.9	0.999	1e-06	(50,)	adam
Average	0.793738	30.0502	relu	0.9999	0.999	1e-08	(50, 25)	adam
Average	0.793735	96.4847	logistic	0.999	0.999	1e-06	(100, 25)	adam
Average	0.793711	52.1504	relu	0.9	0.999	1e-06	(200,)	adam
Average	0.793702	31.6047	relu	0.9999	0.9999	1e-06	(100,)	adam
Average	0.793701	48.0616	logistic	0.99	0.99	1e-06	(100, 25)	adam
Average	0.793701	150.114	logistic	0.99	0.99	1e-10	(200, 100)	adam
Average	0.793684	52.4579	relu	0.9	0.8	1e-08	(200,)	adam
Average	0.79368	11.378	relu	0.999	0.99	1e-08	(25,)	adam
Average	0.793679	18.2986	tanh	0.9	0.999	1e-08	(50,)	adam
Average	0.793679	33.1986	tanh	0.99	0.999	1e-06	(200,)	adam
Average	0.793655	43.7086	logistic	0.99	0.9999	1e-08	(100, 25)	adam
Average	0.793655	49.9979	relu	0.9	0.8	1e-06	(200,)	adam
Average	0.793648	19.1535	tanh	0.9	0.9	1e-10	(50,)	adam
Average	0.793629	50.6604	logistic	0.99	0.99	1e-10	(100, 25)	adam
Average	0.793627	61.9886	relu	0.9999	0.999	1e-06	(200,)	adam
Average	0.79362	26.2926	tanh	0.99	0.999	1e-06	(50, 25)	adam
Average	0.793614	10.6102	tanh	0.99	0.8	1e-10	(25,)	adam
Average	0.793599	73.7729	logistic	0.99	0.99	1e-10	(100, 50)	adam
Average	0.793577	63.6047	relu	0.9999	0.9999	1e-10	(200,)	adam
Average	0.793575	26.2997	relu	0.9	0.8	1e-10	(50, 25)	adam
Average	0.793573	12.9159	relu	0.9999	0.999	1e-06	(50,)	adam
Average	0.79357	23.013	relu	0.9999	0.99	1e-10	(200,)	adam
Average	0.793557	18.2055	relu	0.99	0.999	1e-10	(50, 25)	adam
Average	0.793551	152.507	logistic	0.99	0.99	1e-06	(200, 100)	adam
Average	0.7935	19.8366	tanh	0.9	0.9	1e-06	(50,)	adam
Average	0.793497	44.8143	relu	0.9	0.9999	1e-06	(200,)	adam
Average	0.793496	177.471	logistic	0.9	0.999	1e-08	(200, 100)	adam
Average	0.793471	21.7161	tanh	0.8	0.9	1e-10	(50,)	adam
Average	0.793463	43.7541	logistic	0.99	0.9	1e-06	(75, 25)	adam
Average	0.793454	16.9886	tanh	0.999	0.9999	1e-06	(25,)	adam
Average	0.793448	17.743	tanh	0.99	0.99	1e-10	(50,)	adam
Average	0.793439	30.8578	logistic	0.99	0.8	1e-10	(50, 25)	adam
Average	0.793434	49.0663	relu	0.9	0.99	1e-08	(200,)	adam
Average	0.793413	33.5014	logistic	0.999	0.999	1e-06	(50,)	adam
Average	0.793411	17.6947	tanh	0.9	0.99	1e-06	(50,)	adam
Average	0.793403	16.442	tanh	0.99	0.8	1e-10	(50,)	adam
Average	0.7934	40.7313	relu	0.9999	0.99	1e-10	(200, 100)	adam
Average	0.793397	42.0815	logistic	0.99	0.99	1e-08	(75, 25)	adam
Average	0.793371	124.948	logistic	0.999	0.999	1e-08	(100, 50)	adam
Average	0.793371	18.2715	tanh	0.9	0.9	1e-08	(50,)	adam
Average	0.793369	58.258	relu	0.9	0.99	1e-06	(200,)	adam
Average	0.793368	21.6386	relu	0.9999	0.99	1e-06	(200,)	adam
Average	0.793367	45.763	tanh	0.99	0.99	1e-08	(200,)	adam
Average	0.79336	14.3151	tanh	0.99	0.999	1e-06	(50,)	adam
Average	0.793357	18.0539	tanh	0.9	0.99	1e-10	(50,)	adam
Average	0.793353	49.995	logistic	0.99	0.99	1e-08	(100, 25)	adam
Average	0.793347	151.523	logistic	0.99	0.9999	1e-10	(200, 100)	adam
Average	0.793347	21.5074	tanh	0.99	0.9	1e-08	(75,)	adam
Average	0.793344	19.0914	relu	0.99	0.9	1e-06	(50, 25)	adam
Average	0.793338	25.8295	relu	0.9999	0.9999	1e-08	(100,)	adam
Average	0.793329	28.6888	tanh	0.99	0.99	1e-06	(100,)	adam
Average	0.793323	54.2702	relu	0.9999	0.9999	1e-06	(50, 25)	adam
Average	0.793322	20.2465	relu	0.99	0.999	1e-08	(50, 25)	adam
Average	0.793282	52.9978	relu	0.9	0.9	1e-06	(200,)	adam
Average	0.793226	16.2358	tanh	0.99	0.9999	1e-08	(50,)	adam
Average	0.793216	64.6309	logistic	0.99	0.99	1e-06	(100, 50)	adam
Average	0.793211	24.3745	tanh	0.99	0.99	1e-06	(50, 25)	adam
Average	0.793177	24.7029	tanh	0.99	0.99	1e-10	(50, 25)	adam
Average	0.793172	27.0039	tanh	0.99	0.99	1e-06	(75,)	adam
Average	0.793118	21.1206	relu	0.99	0.9	1e-10	(75, 25)	adam
Average	0.793104	18.4596	tanh	0.8	0.999	1e-06	(50,)	adam
Average	0.793094	17.3588	tanh	0.9	0.8	1e-06	(50,)	adam
Average	0.793078	18.4015	tanh	0.99	0.999	1e-08	(50,)	adam
Average	0.793076	21.5813	tanh	0.8	0.9	1e-06	(50,)	adam
Average	0.793072	17.7941	tanh	0.99	0.9	1e-10	(50,)	adam
Average	0.79306	15.9549	tanh	0.99	0.8	1e-08	(50,)	adam
Average	0.793059	66.3541	logistic	0.99	0.999	1e-06	(100, 50)	adam
Average	0.793046	54.6233	relu	0.9	0.99	1e-10	(200,)	adam
Average	0.793045	28.2336	tanh	0.99	0.999	1e-10	(100,)	adam
Average	0.79304	18.9939	tanh	0.9	0.999	1e-10	(50,)	adam
Average	0.793034	51.5133	logistic	0.99	0.9	1e-08	(100, 25)	adam
Average	0.793031	17.7597	tanh	0.9	0.9999	1e-06	(50,)	adam
Average	0.793029	14.1263	relu	0.9999	0.99	1e-10	(100,)	adam
Average	0.793028	54.7456	relu	0.8	0.99	1e-06	(200,)	adam
Average	0.793022	44.2218	logistic	0.999	0.9999	1e-10	(75,)	adam
Average	0.793021	51.1704	tanh	0.99	0.99	1e-10	(200,)	adam
Average	0.79302	19.3104	tanh	0.8	0.9999	1e-10	(50,)	adam
Average	0.79302	48.6001	logistic	0.99	0.9	1e-10	(100, 25)	adam
Average	0.793014	53.5239	relu	0.9	0.9	1e-08	(200,)	adam
Average	0.793013	52.9529	relu	0.8	0.9999	1e-10	(200,)	adam
Average	0.792988	21.2582	relu	0.99	0.99	1e-10	(50, 25)	adam
Average	0.792987	47.365	relu	0.8	0.9999	1e-06	(200,)	adam
Average	0.79298	21.4303	tanh	0.99	0.9	1e-10	(75,)	adam
Average	0.792971	53.0657	logistic	0.999	0.9999	1e-06	(100,)	adam
Average	0.79297	14.7591	relu	0.9999	0.999	1e-10	(50,)	adam
Average	0.792963	16.0343	tanh	0.999	0.9999	1e-08	(25,)	adam
Average	0.792953	10.3245	tanh	0.99	0.9999	1e-08	(25,)	adam
Average	0.792912	24.9871	tanh	0.99	0.999	1e-10	(50, 25)	adam
Average	0.792908	19.1559	tanh	0.99	0.99	1e-06	(50,)	adam
Average	0.792898	90.6936	logistic	0.999	0.9999	1e-08	(100, 25)	adam
Average	0.792873	20.786	tanh	0.9	0.99	1e-08	(50,)	adam
Average	0.792872	27.4304	relu	0.9	0.999	1e-08	(50, 25)	adam
Average	0.792859	86.2328	logistic	0.999	0.99	1e-06	(200,)	adam
Average	0.792858	40.7071	tanh	0.99	0.9999	1e-08	(200,)	adam
Average	0.792856	22.5056	tanh	0.99	0.9999	1e-10	(50, 25)	adam
Average	0.792855	52.0929	logistic	0.99	0.8	1e-08	(100, 25)	adam
Average	0.79285	40.5524	logistic	0.99	0.8	1e-10	(75, 25)	adam
Average	0.792824	18.9592	tanh	0.8	0.99	1e-06	(50,)	adam
Average	0.792824	64.3321	logistic	0.99	0.8	1e-08	(100, 50)	adam
Average	0.792818	16.7804	tanh	0.99	0.9999	1e-06	(50,)	adam
Average	0.792795	63.8894	logistic	0.99	0.9	1e-08	(100, 50)	adam
Average	0.792768	18.1687	tanh	0.8	0.8	1e-08	(50,)	adam
Average	0.792738	27.7157	logistic	0.999	0.9999	1e-08	(50,)	adam
Average	0.792731	20.4156	tanh	0.8	0.8	1e-06	(50,)	adam
Average	0.792725	24.0135	tanh	0.99	0.999	1e-08	(75,)	adam
Average	0.792722	18.2097	tanh	0.8	0.99	1e-08	(50,)	adam
Average	0.792715	27.1132	tanh	0.99	0.9	1e-06	(75, 25)	adam
Average	0.792712	12.7373	relu	0.9999	0.99	1e-08	(100, 50)	adam
Average	0.792707	16.5978	relu	0.999	0.9	1e-06	(100,)	adam
Average	0.792687	53.7097	relu	0.9999	0.9999	1e-10	(50, 25)	adam
Average	0.792666	20.2992	relu	0.99	0.9	1e-10	(50, 25)	adam
Average	0.792658	40.4197	tanh	0.99	0.9	1e-10	(200,)	adam
Average	0.792657	21.1431	relu	0.99	0.99	1e-08	(50, 25)	adam
Average	0.792654	16.6224	tanh	0.999	0.999	1e-10	(25,)	adam
Average	0.792654	26.5451	tanh	0.99	0.8	1e-08	(75, 25)	adam
Average	0.792648	41.3477	relu	0.9999	0.99	1e-08	(200, 100)	adam
Average	0.792636	45.4811	logistic	0.999	0.999	1e-10	(75,)	adam
Average	0.792619	59.8886	relu	0.9999	0.9999	1e-08	(50, 25)	adam
Average	0.792616	163.141	logistic	0.99	0.999	1e-08	(200, 100)	adam
Average	0.79259	58.1816	relu	0.999	0.99	1e-06	(200,)	adam
Average	0.792571	21.9447	tanh	0.99	0.999	1e-08	(50, 25)	adam
Average	0.792568	52.9191	logistic	0.999	0.9999	1e-08	(100,)	adam
Average	0.792558	20.1853	tanh	0.99	0.9999	1e-06	(75,)	adam
Average	0.792538	58.4457	relu	0.8	0.8	1e-06	(200,)	adam
Average	0.792535	17.3269	tanh	0.8	0.9999	1e-06	(50,)	adam
Average	0.79249	34.0946	tanh	0.9	0.9999	1e-08	(50, 25)	adam
Average	0.792487	16.449	tanh	0.99	0.9	1e-08	(50,)	adam
Average	0.792477	18.311	relu	0.999	0.8	1e-10	(100,)	adam
Average	0.792466	19.2592	relu	0.99	0.8	1e-10	(50, 25)	adam
Average	0.792462	48.3836	relu	0.9	0.9999	1e-10	(200,)	adam
Average	0.792455	58.3645	relu	0.8	0.99	1e-10	(200,)	adam
Average	0.792448	17.6956	relu	0.99	0.8	1e-08	(50, 25)	adam
Average	0.792438	53.286	relu	0.9999	0.999	1e-06	(75, 25)	adam
Average	0.792426	22.5036	tanh	0.99	0.999	1e-06	(75,)	adam
Average	0.792425	25.5219	tanh	0.99	0.9	1e-06	(100,)	adam
Average	0.792418	38.4304	logistic	0.99	0.9	1e-08	(200,)	adam
Average	0.792418	69.2877	relu	0.9999	0.9999	1e-06	(200,)	adam
Average	0.792417	41.1081	logistic	0.999	0.9999	1e-06	(75,)	adam
Average	0.792413	15.1612	tanh	0.99	0.9999	1e-10	(50,)	adam
Average	0.792402	52.0072	tanh	0.99	0.999	1e-10	(200,)	adam
Average	0.792395	59.5062	relu	0.8	0.999	1e-06	(200,)	adam
Average	0.792395	21.3526	tanh	0.99	0.999	1e-10	(75,)	adam
Average	0.792385	13.0682	relu	0.9999	0.99	1e-10	(100, 50)	adam
Average	0.792384	20.5079	tanh	0.99	0.8	1e-08	(50, 25)	adam
Average	0.792366	18.219	tanh	0.8	0.999	1e-08	(50,)	adam
Average	0.792366	33.8947	tanh	0.99	0.99	1e-10	(75, 25)	adam
Average	0.792359	23.8182	relu	0.99	0.8	1e-06	(75, 25)	adam
Average	0.792355	38.1996	tanh	0.99	0.8	1e-06	(200,)	adam
Average	0.792354	25.7081	relu	0.99	0.9	1e-06	(75, 25)	adam
Average	0.792338	44.407	logistic	0.99	0.9	1e-10	(200,)	adam
Average	0.792332	28.2438	tanh	0.9	0.99	1e-08	(75,)	adam
Average	0.792331	18.1072	tanh	0.99	0.99	1e-08	(50,)	adam
Average	0.792301	17.9138	tanh	0.9	0.8	1e-10	(50,)	adam
Average	0.792297	26.9453	tanh	0.9	0.9	1e-10	(75,)	adam
Average	0.792294	19.6772	relu	0.99	0.99	1e-06	(50, 25)	adam
Average	0.79229	36.433	tanh	0.99	0.8	1e-08	(200,)	adam
Average	0.792271	24.5725	relu	0.8	0.9999	1e-10	(50, 25)	adam
Average	0.79227	22.1905	tanh	0.99	0.9999	1e-08	(50, 25)	adam
Average	0.792261	57.4221	logistic	0.99	0.9	1e-10	(100, 50)	adam
Average	0.792253	19.5114	tanh	0.8	0.9	1e-08	(50,)	adam
Average	0.792232	130.922	logistic	0.999	0.9999	1e-10	(100, 50)	adam
Average	0.792219	20.4928	relu	0.99	0.999	1e-06	(50, 25)	adam
Average	0.792209	26.8529	tanh	0.9	0.999	1e-06	(75,)	adam
Average	0.792202	48.716	relu	0.8	0.9999	1e-08	(200,)	adam
Average	0.792201	21.8968	tanh	0.99	0.99	1e-08	(75,)	adam
Average	0.792192	23.7814	relu	0.9	0.999	1e-10	(50, 25)	adam
Average	0.792187	25.5679	relu	0.9	0.8	1e-08	(50, 25)	adam
Average	0.792187	60.8674	relu	0.8	0.8	1e-08	(200,)	adam
Average	0.792183	66.8933	logistic	0.999	0.9999	1e-08	(75, 25)	adam
Average	0.79217	17.2047	tanh	0.999	0.999	1e-06	(25,)	adam
Average	0.792168	34.2051	tanh	0.99	0.999	1e-10	(75, 25)	adam
Average	0.792168	15.1934	relu	0.9999	0.9999	1e-06	(50,)	adam
Average	0.792161	18.8879	tanh	0.8	0.999	1e-10	(50,)	adam
Average	0.792157	27.046	tanh	0.9	0.999	1e-08	(75,)	adam
Average	0.792149	27.9993	relu	0.8	0.8	1e-06	(50, 25)	adam
Average	0.792149	19.5196	tanh	0.9	0.8	1e-08	(50,)	adam
Average	0.792146	19.6669	tanh	0.99	0.9999	1e-08	(75,)	adam
Average	0.792137	20.6095	tanh	0.99	0.8	1e-10	(50, 25)	adam
Average	0.792113	71.8291	relu	0.9999	0.9999	1e-08	(200,)	adam
Average	0.79208	8.86285	relu	0.9999	0.99	1e-08	(100, 25)	adam
Average	0.792065	15.7981	relu	0.9999	0.999	1e-08	(50,)	adam
Average	0.792057	63.6004	relu	0.8	0.8	1e-10	(200,)	adam
Average	0.792049	36.5623	tanh	0.99	0.9	1e-08	(200,)	adam
Average	0.792045	22.1685	tanh	0.99	0.9	1e-08	(50, 25)	adam
Average	0.792035	35.0694	tanh	0.9	0.999	1e-10	(50, 25)	adam
Average	0.79202	19.6603	relu	0.99	0.9999	1e-10	(50, 25)	adam
Average	0.792016	48.6349	logistic	0.99	0.9	1e-06	(200,)	adam
Average	0.791999	25.9553	relu	0.8	0.999	1e-08	(50, 25)	adam
Average	0.791992	26.8507	tanh	0.9	0.999	1e-10	(75,)	adam
Average	0.791988	27.2783	relu	0.8	0.999	1e-06	(50, 25)	adam
Average	0.791952	19.4918	tanh	0.8	0.8	1e-10	(50,)	adam
Average	0.791949	31.4094	tanh	0.99	0.99	1e-08	(100,)	adam
Average	0.791946	28.3259	relu	0.99	0.9	1e-06	(100, 25)	adam
Average	0.791938	23.4445	relu	0.99	0.9	1e-08	(75, 25)	adam
Average	0.791919	53.6776	tanh	0.99	0.999	1e-08	(200,)	adam
Average	0.791906	50.5582	logistic	0.99	0.8	1e-06	(100, 25)	adam
Average	0.791902	57.5867	relu	0.999	0.99	1e-10	(200,)	adam
Average	0.791901	27.9536	relu	0.8	0.99	1e-06	(50, 25)	adam
Average	0.791885	25.6737	relu	0.8	0.9	1e-08	(50, 25)	adam
Average	0.791884	25.7743	relu	0.99	0.999	1e-08	(75, 25)	adam
Average	0.791876	92.3126	logistic	0.999	0.999	1e-10	(100, 25)	adam
Average	0.791866	31.7025	relu	0.999	0.99	1e-10	(50, 25)	adam
Average	0.791857	19.927	tanh	0.99	0.8	1e-06	(50, 25)	adam
Average	0.791847	28.3596	tanh	0.99	0.9999	1e-06	(50, 25)	adam
Average	0.791836	35.1836	tanh	0.99	0.999	1e-06	(75, 25)	adam
Average	0.791834	28.997	tanh	0.99	0.9	1e-08	(75, 25)	adam
Average	0.791832	31.4571	tanh	0.99	0.999	1e-08	(75, 25)	adam
Average	0.791827	30.4509	relu	0.99	0.9	1e-10	(100, 25)	adam
Average	0.791813	38.6668	tanh	0.8	0.99	1e-06	(100,)	adam
Average	0.791805	28.6198	tanh	0.99	0.9999	1e-10	(100,)	adam
Average	0.791784	60.0481	relu	0.999	0.99	1e-08	(200,)	adam
Average	0.791783	69.4531	relu	0.9999	0.999	1e-10	(200,)	adam
Average	0.791783	59.3082	relu	0.8	0.99	1e-08	(200,)	adam
Average	0.791782	16.2694	relu	0.9999	0.99	1e-06	(100, 50)	adam
Average	0.79178	55.4016	relu	0.8	0.999	1e-10	(200,)	adam
Average	0.791771	23.2239	relu	0.9	0.9999	1e-10	(50, 25)	adam
Average	0.791762	16.0369	relu	0.999	0.8	1e-10	(75,)	adam
Average	0.791758	29.0024	tanh	0.9	0.9	1e-06	(75,)	adam
Average	0.791692	27.771	relu	0.99	0.9999	1e-08	(75, 25)	adam
Average	0.791686	23.9551	relu	0.9	0.9999	1e-06	(50, 25)	adam
Average	0.79168	26.5919	relu	0.9	0.8	1e-06	(50, 25)	adam
Average	0.791668	30.0988	tanh	0.9	0.8	1e-10	(75,)	adam
Average	0.791661	45.9135	relu	0.9999	0.999	1e-08	(75, 25)	adam
Average	0.791645	27.7091	relu	0.8	0.99	1e-08	(50, 25)	adam
Average	0.791642	20.6564	tanh	0.99	0.8	1e-08	(75,)	adam
Average	0.79164	58.2896	relu	0.999	0.999	1e-10	(200,)	adam
Average	0.791611	29.1825	tanh	0.8	0.9	1e-08	(75,)	adam
Average	0.791597	26.5392	tanh	0.9	0.9999	1e-06	(75,)	adam
Average	0.791593	25.3939	tanh	0.99	0.9	1e-10	(100,)	adam
Average	0.791587	20.1028	relu	0.99	0.9999	1e-08	(50, 25)	adam
Average	0.791581	32.1744	tanh	0.99	0.9999	1e-06	(75, 25)	adam
Average	0.79158	24.1602	relu	0.9	0.999	1e-06	(50, 25)	adam
Average	0.791574	47.4848	relu	0.9999	0.999	1e-10	(75, 25)	adam
Average	0.791569	42.0252	tanh	0.99	0.9	1e-06	(200,)	adam
Average	0.791568	26.5443	tanh	0.9	0.9999	1e-10	(75,)	adam
Average	0.791549	22.9638	tanh	0.99	0.9	1e-06	(75,)	adam
Average	0.791525	30.8262	tanh	0.99	0.8	1e-10	(200,)	adam
Average	0.791525	23.1641	tanh	0.99	0.99	1e-10	(75,)	adam
Average	0.791522	67.4774	relu	0.8	0.9	1e-10	(200,)	adam
Average	0.791521	90.8794	logistic	0.999	0.9999	1e-06	(100, 25)	adam
Average	0.791514	40.0292	logistic	0.999	0.9999	1e-08	(75,)	adam
Average	0.791509	27.4954	tanh	0.999	0.999	1e-10	(50,)	adam
Average	0.791502	27.1161	relu	0.9	0.99	1e-08	(50, 25)	adam
Average	0.791484	21.1105	tanh	0.99	0.8	1e-10	(75,)	adam
Average	0.791479	28.3253	relu	0.99	0.9	1e-08	(100, 25)	adam
Average	0.791476	32.3616	logistic	0.999	0.9999	1e-06	(50,)	adam
Average	0.791474	27.9744	tanh	0.99	0.99	1e-10	(100,)	adam
Average	0.791473	345.625	logistic	0.999	0.99	1e-10	(200, 100)	adam
Average	0.791456	53.8069	logistic	0.99	0.9	1e-06	(100, 50)	adam
Average	0.79141	40.1847	relu	0.9	0.999	1e-08	(75, 25)	adam
Average	0.791408	26.0239	tanh	0.99	0.9	1e-08	(100,)	adam
Average	0.791406	32.678	tanh	0.9	0.99	1e-06	(50, 25)	adam
Average	0.791405	12.3196	relu	0.999	0.9	1e-06	(50,)	adam
Average	0.791388	26.475	relu	0.99	0.9999	1e-10	(75, 25)	adam
Average	0.79138	28.0932	relu	0.8	0.9999	1e-06	(50, 25)	adam
Average	0.791361	87.0301	logistic	0.999	0.99	1e-10	(200,)	adam
Average	0.79135	29.9727	tanh	0.99	0.999	1e-06	(100,)	adam
Average	0.791346	25.7116	tanh	0.99	0.8	1e-10	(100,)	adam
Average	0.791343	29.1212	relu	0.99	0.8	1e-06	(100, 25)	adam
Average	0.791332	32.2016	relu	0.8	0.8	1e-10	(50, 25)	adam
Average	0.791332	60.2914	relu	0.999	0.999	1e-08	(200,)	adam
Average	0.791327	32.0268	tanh	0.8	0.8	1e-06	(75,)	adam
Average	0.791316	17.7493	tanh	0.99	0.8	1e-06	(50,)	adam
Average	0.791311	27.6742	tanh	0.999	0.99	1e-08	(50,)	adam
Average	0.791307	29.9375	tanh	0.999	0.99	1e-06	(50,)	adam
Average	0.791277	56.3861	logistic	0.99	0.8	1e-06	(100, 50)	adam
Average	0.791274	27.053	relu	0.8	0.9999	1e-08	(50, 25)	adam
Average	0.79127	25.9046	relu	0.9	0.9	1e-10	(50, 25)	adam
Average	0.791268	33.5279	tanh	0.99	0.9999	1e-10	(75, 25)	adam
Average	0.791266	25.8649	relu	0.9	0.99	1e-10	(50, 25)	adam
Average	0.79126	29.6742	relu	0.999	0.99	1e-08	(50, 25)	adam
Average	0.791249	36.6085	tanh	0.99	0.8	1e-08	(100, 25)	adam
Average	0.791241	26.1595	tanh	0.8	0.999	1e-10	(75,)	adam
Average	0.791239	42.5058	tanh	0.99	0.9	1e-10	(100, 25)	adam
Average	0.791225	28.8766	tanh	0.99	0.9999	1e-06	(100,)	adam
Average	0.791207	25.8346	tanh	0.999	0.9999	1e-10	(50,)	adam
Average	0.791197	21.6998	tanh	0.99	0.8	1e-06	(75,)	adam
Average	0.791194	25.8456	relu	0.9	0.9	1e-08	(50, 25)	adam
Average	0.791194	28.9741	relu	0.8	0.99	1e-10	(50, 25)	adam
Average	0.791151	95.1139	logistic	0.999	0.999	1e-08	(100, 25)	adam
Average	0.791147	30.7359	tanh	0.99	0.9999	1e-08	(100,)	adam
Average	0.791146	60.1491	relu	0.999	0.999	1e-06	(200,)	adam
Average	0.791129	31.2495	tanh	0.8	0.99	1e-10	(75,)	adam
Average	0.791127	28.4091	relu	0.8	0.8	1e-08	(50, 25)	adam
Average	0.791118	15.7097	relu	0.999	0.8	1e-06	(75,)	adam
Average	0.791112	36.9707	tanh	0.99	0.8	1e-06	(100, 25)	adam
Average	0.791103	48.6936	tanh	0.99	0.9999	1e-10	(200,)	adam
Average	0.791093	26.8297	tanh	0.999	0.999	1e-06	(50,)	adam
Average	0.791085	280.787	logistic	0.999	0.99	1e-08	(200, 100)	adam
Average	0.79108	30.516	relu	0.99	0.999	1e-10	(75, 25)	adam
Average	0.791076	30.3411	tanh	0.8	0.99	1e-06	(75,)	adam
Average	0.791068	70.0277	logistic	0.999	0.9999	1e-06	(75, 25)	adam
Average	0.791062	14.5008	relu	0.999	0.9	1e-10	(100,)	adam
Average	0.791053	28.2935	tanh	0.9	0.8	1e-08	(75,)	adam
Average	0.791047	13.6228	relu	0.999	0.8	1e-08	(75,)	adam
Average	0.790988	27.446	tanh	0.9	0.9	1e-08	(75,)	adam
Average	0.790973	17.7884	relu	0.999	0.9	1e-08	(75,)	adam
Average	0.790959	39.8931	tanh	0.9	0.9	1e-10	(50, 25)	adam
Average	0.790955	28.5062	tanh	0.8	0.999	1e-08	(75,)	adam
Average	0.790953	33.5515	tanh	0.9	0.999	1e-06	(50, 25)	adam
Average	0.790947	63.1433	relu	0.8	0.9	1e-08	(200,)	adam
Average	0.790944	11.2354	relu	0.9999	0.99	1e-10	(100, 25)	adam
Average	0.790941	10.5482	relu	0.999	0.8	1e-06	(50,)	adam
Average	0.790938	20.1521	relu	0.99	0.9999	1e-06	(50, 25)	adam
Average	0.790931	12.5841	relu	0.9999	0.99	1e-08	(100,)	adam
Average	0.79093	29.133	tanh	0.9	0.99	1e-10	(75,)	adam
Average	0.790914	10.6643	relu	0.9999	0.99	1e-06	(100, 25)	adam
Average	0.790867	8.64471	relu	0.9999	0.99	1e-06	(75,)	adam
Average	0.790864	35.8932	tanh	0.9	0.9999	1e-06	(100,)	adam
Average	0.790849	26.2968	tanh	0.999	0.9999	1e-06	(50,)	adam
Average	0.790847	27.0036	relu	0.8	0.999	1e-10	(50, 25)	adam
Average	0.790844	16.5356	tanh	0.999	0.99	1e-08	(25,)	adam
Average	0.790844	27.1977	tanh	0.8	0.999	1e-06	(75,)	adam
Average	0.790832	28.9501	tanh	0.8	0.9999	1e-10	(75,)	adam
Average	0.790785	25.4029	relu	0.9	0.9	1e-06	(50, 25)	adam
Average	0.790775	26.039	tanh	0.99	0.8	1e-08	(100,)	adam
Average	0.790763	25.8633	relu	0.999	0.9	1e-06	(200,)	adam
Average	0.790744	31.115	tanh	0.9	0.99	1e-06	(75,)	adam
Average	0.790736	15.8335	relu	0.999	0.8	1e-06	(100,)	adam
Average	0.790687	37.2971	tanh	0.9	0.8	1e-10	(50, 25)	adam
Average	0.790687	24.9022	tanh	0.99	0.8	1e-10	(75, 25)	adam
Average	0.790665	38.6232	tanh	0.9	0.99	1e-08	(50, 25)	adam
Average	0.790661	37.5108	tanh	0.9	0.999	1e-08	(50, 25)	adam
Average	0.790655	27.7278	tanh	0.999	0.999	1e-08	(50,)	adam
Average	0.790646	58.9206	relu	0.9999	0.999	1e-10	(100, 25)	adam
Average	0.790643	25.0933	tanh	0.999	0.9999	1e-08	(50,)	adam
Average	0.790638	37.6801	tanh	0.99	0.8	1e-10	(100, 25)	adam
Average	0.790616	36.8499	logistic	0.99	0.8	1e-10	(200,)	adam
Average	0.79057	28.4273	tanh	0.9	0.8	1e-06	(75,)	adam
Average	0.790537	36.2051	tanh	0.9	0.9	1e-06	(50, 25)	adam
Average	0.790536	30.0449	relu	0.99	0.999	1e-06	(75, 25)	adam
Average	0.790529	29.7701	tanh	0.9	0.9999	1e-08	(75,)	adam
Average	0.790523	51.3205	tanh	0.99	0.9999	1e-06	(200,)	adam
Average	0.790494	11.6751	relu	0.9999	0.99	1e-06	(100,)	adam
Average	0.790493	40.8683	tanh	0.9	0.8	1e-08	(100,)	adam
Average	0.790488	86.5874	tanh	0.9	0.999	1e-08	(200,)	adam
Average	0.790486	36.2959	tanh	0.99	0.99	1e-08	(75, 25)	adam
Average	0.790462	42.7327	tanh	0.99	0.9	1e-06	(100, 25)	adam
Average	0.790419	53.8631	logistic	0.999	0.99	1e-10	(100,)	adam
Average	0.790419	123.519	logistic	0.999	0.9999	1e-08	(100, 50)	adam
Average	0.790416	31.641	tanh	0.99	0.999	1e-08	(100,)	adam
Average	0.790408	29.6785	tanh	0.99	0.8	1e-06	(75, 25)	adam
Average	0.7904	78.1996	tanh	0.9	0.8	1e-06	(200,)	adam
Average	0.790394	30.6155	tanh	0.8	0.8	1e-08	(75,)	adam
Average	0.790384	30.2229	tanh	0.99	0.9	1e-10	(75, 25)	adam
Average	0.790382	62.0401	relu	0.9999	0.999	1e-08	(100, 25)	adam
Average	0.79038	25.6708	relu	0.9	0.99	1e-06	(50, 25)	adam
Average	0.790368	129.727	logistic	0.99	0.9	1e-10	(200, 100)	adam
Average	0.790358	30.7139	tanh	0.8	0.9	1e-06	(75,)	adam
Average	0.790346	35.9093	tanh	0.9	0.8	1e-06	(100,)	adam
Average	0.790305	45.7679	logistic	0.999	0.999	1e-06	(75,)	adam
Average	0.790305	33.8304	relu	0.999	0.9999	1e-10	(50, 25)	adam
Average	0.790297	43.6314	tanh	0.9	0.9	1e-06	(100,)	adam
Average	0.790297	38.1978	tanh	0.9	0.999	1e-08	(100,)	adam
Average	0.79027	31.3237	tanh	0.8	0.9	1e-10	(75,)	adam
Average	0.790264	26.9077	relu	0.9	0.9999	1e-08	(50, 25)	adam
Average	0.790257	18.0282	tanh	0.999	0.99	1e-06	(25,)	adam
Average	0.790245	36.2007	tanh	0.9	0.8	1e-10	(100,)	adam
Average	0.790239	57.6484	relu	0.999	0.9999	1e-08	(200,)	adam
Average	0.790212	21.8153	relu	0.99	0.8	1e-10	(75, 25)	adam
Average	0.790209	34.3931	relu	0.99	0.999	1e-06	(100, 25)	adam
Average	0.79017	39.8845	tanh	0.9	0.9999	1e-08	(100,)	adam
Average	0.790155	29.6848	tanh	0.8	0.9999	1e-06	(75,)	adam
Average	0.790147	34.7218	relu	0.999	0.9999	1e-08	(50, 25)	adam
Average	0.790101	57.7099	relu	0.999	0.9999	1e-06	(200,)	adam
Average	0.790091	36.3527	tanh	0.9	0.999	1e-06	(100,)	adam
Average	0.790076	23.0435	tanh	0.99	0.9999	1e-10	(75,)	adam
Average	0.79004	35.5928	tanh	0.9	0.99	1e-08	(100,)	adam
Average	0.79004	29.3804	relu	0.99	0.8	1e-08	(100, 25)	adam
Average	0.790035	39.0419	relu	0.999	0.999	1e-08	(50, 25)	adam
Average	0.790028	25.6053	tanh	0.99	0.8	1e-06	(100,)	adam
Average	0.790018	39.2027	logistic	0.99	0.8	1e-06	(200,)	adam
Average	0.790009	37.6196	logistic	0.99	0.8	1e-08	(200,)	adam
Average	0.790008	50.0061	relu	0.99	0.9	1e-06	(100, 50)	adam
Average	0.789994	27.0435	tanh	0.999	0.8	1e-06	(50,)	adam
Average	0.789978	22.4206	relu	0.99	0.8	1e-08	(75, 25)	adam
Average	0.789963	41.2018	tanh	0.9	0.99	1e-10	(100,)	adam
Average	0.789962	28.8352	relu	0.999	0.9	1e-10	(200,)	adam
Average	0.789961	29.3775	tanh	0.8	0.9999	1e-08	(75,)	adam
Average	0.789944	9.00993	relu	0.999	0.8	1e-08	(50,)	adam
Average	0.789939	38.5623	tanh	0.8	0.999	1e-06	(100,)	adam
Average	0.789937	40.231	tanh	0.9	0.999	1e-10	(100,)	adam
Average	0.789914	37.6847	relu	0.99	0.99	1e-10	(100, 25)	adam
Average	0.789895	35.6847	tanh	0.9	0.99	1e-06	(100,)	adam
Average	0.789892	8.68271	relu	0.9999	0.99	1e-08	(75, 25)	adam
Average	0.789887	36.6804	relu	0.999	0.999	1e-06	(50, 25)	adam
Average	0.789886	29.858	relu	0.99	0.99	1e-08	(75, 25)	adam
Average	0.789867	121.326	logistic	0.99	0.9	1e-06	(200, 100)	adam
Average	0.78985	32.2	relu	0.999	0.99	1e-06	(50, 25)	adam
Average	0.789841	86.6087	tanh	0.9	0.999	1e-10	(200,)	adam
Average	0.78984	37.2952	tanh	0.999	0.999	1e-06	(75,)	adam
Average	0.789838	40.6959	tanh	0.8	0.999	1e-10	(100,)	adam
Average	0.789827	319.596	logistic	0.999	0.99	1e-06	(200, 100)	adam
Average	0.789827	28.9406	relu	0.8	0.9	1e-06	(50, 25)	adam
Average	0.789799	150.682	logistic	0.99	0.8	1e-06	(200, 100)	adam
Average	0.789793	28.1739	relu	0.999	0.8	1e-08	(200,)	adam
Average	0.789776	41.0291	tanh	0.9	0.9	1e-10	(100,)	adam
Average	0.789745	27.359	relu	0.99	0.99	1e-06	(75, 25)	adam
Average	0.78973	38.9071	tanh	0.8	0.9999	1e-08	(100,)	adam
Average	0.789728	81.485	tanh	0.9	0.9	1e-08	(200,)	adam
Average	0.789721	35.3967	relu	0.999	0.9999	1e-06	(50, 25)	adam
Average	0.789718	57.5505	tanh	0.99	0.99	1e-10	(100, 25)	adam
Average	0.789712	18.4926	relu	0.999	0.9	1e-08	(100,)	adam
Average	0.789666	41.7197	tanh	0.8	0.999	1e-08	(100,)	adam
Average	0.789644	66.0151	relu	0.999	0.9999	1e-10	(200,)	adam
Average	0.789638	29.9037	relu	0.99	0.9999	1e-06	(75, 25)	adam
Average	0.789633	64.9428	relu	0.8	0.9	1e-06	(200,)	adam
Average	0.78961	36.6717	relu	0.999	0.999	1e-10	(50, 25)	adam
Average	0.789583	26.9964	relu	0.999	0.9	1e-08	(200,)	adam
Average	0.789575	7.86136	relu	0.9999	0.99	1e-06	(75, 25)	adam
Average	0.789533	41.2139	tanh	0.99	0.99	1e-06	(75, 25)	adam
Average	0.789527	34.1539	tanh	0.99	0.9999	1e-08	(75, 25)	adam
Average	0.789525	31.0687	relu	0.8	0.9	1e-10	(50, 25)	adam
Average	0.789486	34.3204	tanh	0.8	0.99	1e-08	(75,)	adam
Average	0.789485	65.9588	logistic	0.999	0.999	1e-10	(75, 25)	adam
Average	0.78948	40.2951	tanh	0.8	0.99	1e-08	(100,)	adam
Average	0.789454	37.7778	relu	0.99	0.9999	1e-08	(100, 25)	adam
Average	0.789453	14.4723	relu	0.9999	0.9999	1e-10	(50,)	adam
Average	0.789422	20.1284	tanh	0.9999	0.999	1e-10	(50,)	adam
Average	0.789396	15.9343	relu	0.999	0.9	1e-10	(75,)	adam
Average	0.789387	8.84198	relu	0.9999	0.999	1e-08	(25,)	adam
Average	0.78937	28.0763	logistic	0.999	0.999	1e-10	(50,)	adam
Average	0.78936	8.27324	relu	0.9999	0.99	1e-08	(75,)	adam
Average	0.78935	42.9697	relu	0.99	0.9	1e-10	(100, 50)	adam
Average	0.789315	41.4945	tanh	0.9	0.9999	1e-10	(50, 25)	adam
Average	0.789267	32.2521	relu	0.99	0.8	1e-06	(100, 50)	adam
Average	0.789265	38.8576	tanh	0.9	0.99	1e-10	(50, 25)	adam
Average	0.789258	53.0014	tanh	0.99	0.99	1e-08	(100, 25)	adam
Average	0.789257	39.1287	tanh	0.99	0.9	1e-08	(100, 25)	adam
Average	0.789253	59.9839	relu	0.9999	0.99	1e-06	(200, 100)	adam
Average	0.789236	31.4679	tanh	0.8	0.8	1e-10	(75,)	adam
Average	0.789222	40.2145	tanh	0.999	0.999	1e-08	(75,)	adam
Average	0.78922	38.4723	relu	0.9	0.9	1e-06	(75, 25)	adam
Average	0.78921	26.2434	tanh	0.999	0.9	1e-10	(50,)	adam
Average	0.789204	28.7511	relu	0.99	0.99	1e-10	(75, 25)	adam
Average	0.789174	83.0237	relu	0.9999	0.9999	1e-08	(75, 25)	adam
Average	0.789173	14.5704	tanh	0.999	0.999	1e-08	(25,)	adam
Average	0.789166	46.7213	tanh	0.9999	0.99	1e-06	(50, 25)	adam
Average	0.789166	76.2658	logistic	0.999	0.999	1e-08	(75, 25)	adam
Average	0.78916	6.902	relu	0.9999	0.99	1e-10	(75, 25)	adam
Average	0.789153	32.7067	relu	0.9	0.9999	1e-08	(75, 25)	adam
Average	0.789149	37.8877	relu	0.9	0.9	1e-08	(75, 25)	adam
Average	0.789131	35.2719	tanh	0.9999	0.9999	1e-08	(75,)	adam
Average	0.789119	80.6418	relu	0.9999	0.9999	1e-06	(75, 25)	adam
Average	0.78911	31.658	relu	0.9	0.9999	1e-10	(75, 25)	adam
Average	0.789096	34.1466	relu	0.9	0.9999	1e-06	(75, 25)	adam
Average	0.789094	35.2403	tanh	0.9	0.9999	1e-06	(50, 25)	adam
Average	0.789083	40.71	relu	0.9	0.999	1e-10	(75, 25)	adam
Average	0.789073	75.7411	relu	0.9999	0.9999	1e-10	(75, 25)	adam
Average	0.789072	34.3145	relu	0.99	0.9999	1e-06	(100, 25)	adam
Average	0.789021	41.9931	relu	0.9	0.99	1e-08	(75, 25)	adam
Average	0.78901	40.5641	tanh	0.8	0.999	1e-06	(50, 25)	adam
Average	0.789009	34.4313	tanh	0.9	0.9999	1e-10	(100,)	adam
Average	0.789005	40.3831	relu	0.8	0.99	1e-06	(75, 25)	adam
Average	0.789001	41.9228	tanh	0.9	0.8	1e-06	(50, 25)	adam
Average	0.789	80.0196	tanh	0.9	0.9999	1e-08	(200,)	adam
Average	0.788998	37.7364	tanh	0.999	0.999	1e-10	(75,)	adam
Average	0.788992	38.1214	tanh	0.8	0.99	1e-08	(50, 25)	adam
Average	0.78894	42.8011	logistic	0.999	0.999	1e-08	(75,)	adam
Average	0.788907	156.773	logistic	0.99	0.8	1e-08	(200, 100)	adam
Average	0.788893	40.7682	relu	0.999	0.99	1e-08	(75, 25)	adam
Average	0.788888	37.952	relu	0.8	0.9999	1e-08	(75, 25)	adam
Average	0.788884	24.221	tanh	0.999	0.8	1e-10	(50,)	adam
Average	0.788882	37.694	tanh	0.8	0.9999	1e-06	(100,)	adam
Average	0.788858	40.1282	tanh	0.9	0.9	1e-08	(100,)	adam
Average	0.788839	10.8379	relu	0.9999	0.9999	1e-08	(25,)	adam
Average	0.788828	120.515	logistic	0.99	0.9	1e-08	(200, 100)	adam
Average	0.788814	40.6693	tanh	0.9	0.8	1e-08	(50, 25)	adam
Average	0.788792	87.4707	tanh	0.9	0.99	1e-08	(200,)	adam
Average	0.788777	56.0796	tanh	0.99	0.999	1e-06	(100, 25)	adam
Average	0.788753	41.3046	tanh	0.8	0.999	1e-08	(50, 25)	adam
Average	0.788743	52.3297	tanh	0.9999	0.999	1e-06	(100,)	adam
Average	0.788738	41.6905	relu	0.8	0.999	1e-06	(75, 25)	adam
Average	0.788722	32.8609	tanh	0.999	0.99	1e-10	(50,)	adam
Average	0.788717	38.9979	relu	0.9	0.9	1e-10	(75, 25)	adam
Average	0.788708	7.49746	relu	0.9999	0.99	1e-10	(75,)	adam
Average	0.788697	41.7747	tanh	0.8	0.99	1e-06	(50, 25)	adam
Average	0.788611	49.3245	tanh	0.99	0.9999	1e-10	(100, 25)	adam
Average	0.78859	40.8037	relu	0.8	0.99	1e-10	(75, 25)	adam
Average	0.788582	27.2033	tanh	0.999	0.8	1e-08	(50,)	adam
Average	0.788568	30.5225	tanh	0.9999	0.999	1e-10	(75,)	adam
Average	0.788552	36.5162	tanh	0.999	0.9999	1e-08	(75,)	adam
Average	0.788542	47.8008	tanh	0.8	0.8	1e-10	(50, 25)	adam
Average	0.788532	42.8969	tanh	0.9	0.9	1e-08	(50, 25)	adam
Average	0.788511	42.6271	tanh	0.8	0.99	1e-10	(100,)	adam
Average	0.788505	15.3605	relu	0.999	0.8	1e-08	(100,)	adam
Average	0.78849	38.599	tanh	0.8	0.9999	1e-10	(100,)	adam
Average	0.788484	36.6762	relu	0.8	0.999	1e-10	(75, 25)	adam
Average	0.788467	90.5808	tanh	0.9	0.99	1e-10	(200,)	adam
Average	0.788386	48.9955	logistic	0.999	0.99	1e-08	(100,)	adam
Average	0.788363	50.8236	tanh	0.9999	0.99	1e-08	(50, 25)	adam
Average	0.788356	43.542	tanh	0.8	0.9	1e-08	(100,)	adam
Average	0.78833	44.4801	tanh	0.8	0.8	1e-08	(50, 25)	adam
Average	0.78833	70.3684	relu	0.9999	0.999	1e-06	(100, 25)	adam
Average	0.788322	43.8845	tanh	0.8	0.8	1e-10	(100,)	adam
Average	0.788317	9.85915	relu	0.999	0.9	1e-08	(50,)	adam
Average	0.788316	35.0011	relu	0.9	0.8	1e-06	(75, 25)	adam
Average	0.788278	43.0108	tanh	0.999	0.99	1e-08	(75,)	adam
Average	0.788276	41.2368	relu	0.9	0.99	1e-10	(75, 25)	adam
Average	0.788269	42.3873	tanh	0.99	0.99	1e-06	(100, 25)	adam
Average	0.788266	47.1006	tanh	0.8	0.9	1e-10	(100,)	adam
Average	0.788234	39.2643	tanh	0.8	0.8	1e-06	(100,)	adam
Average	0.788202	36.8252	tanh	0.999	0.9999	1e-06	(75,)	adam
Average	0.788166	6.31114	relu	0.9999	0.99	1e-06	(50, 25)	adam
Average	0.788166	36.174	tanh	0.999	0.9	1e-06	(75,)	adam
Average	0.78816	34.8421	tanh	0.999	0.9999	1e-10	(75,)	adam
Average	0.788158	38.0793	logistic	0.99	0.8	1e-06	(75, 25)	adam
Average	0.788149	44.4867	tanh	0.9999	0.999	1e-08	(100,)	adam
Average	0.788138	58.0414	tanh	0.9999	0.999	1e-08	(50, 25)	adam
Average	0.788137	43.4164	tanh	0.8	0.99	1e-10	(50, 25)	adam
Average	0.788125	39.3271	relu	0.8	0.999	1e-08	(75, 25)	adam
Average	0.788121	56.362	tanh	0.99	0.999	1e-08	(100, 25)	adam
Average	0.788118	44.504	tanh	0.8	0.8	1e-06	(50, 25)	adam
Average	0.788107	40.3272	tanh	0.8	0.999	1e-10	(50, 25)	adam
Average	0.788094	44.098	tanh	0.8	0.8	1e-08	(100,)	adam
Average	0.788011	40.0755	relu	0.9	0.8	1e-10	(75, 25)	adam
Average	0.788002	34.8551	relu	0.99	0.999	1e-10	(100, 25)	adam
Average	0.787993	57.1042	logistic	0.999	0.99	1e-06	(100,)	adam
Average	0.78799	46.9128	relu	0.999	0.99	1e-08	(100, 25)	adam
Average	0.787977	45.2639	tanh	0.8	0.9	1e-06	(100,)	adam
Average	0.78797	36.4318	relu	0.99	0.99	1e-08	(100, 25)	adam
Average	0.787954	39.9301	tanh	0.999	0.99	1e-10	(75,)	adam
Average	0.787946	44.4259	relu	0.99	0.9	1e-08	(100, 50)	adam
Average	0.787892	5.60613	relu	0.9999	0.99	1e-10	(50, 25)	adam
Average	0.787852	29.5454	logistic	0.999	0.9999	1e-10	(50,)	adam
Average	0.787841	38.4504	relu	0.99	0.999	1e-08	(100, 25)	adam
Average	0.787821	36.7092	relu	0.99	0.9999	1e-10	(100, 25)	adam
Average	0.787809	83.5139	tanh	0.9	0.9999	1e-06	(200,)	adam
Average	0.787791	43.8365	tanh	0.999	0.9999	1e-06	(100,)	adam
Average	0.787781	86.9596	tanh	0.9	0.999	1e-06	(200,)	adam
Average	0.787778	61.1263	relu	0.99	0.99	1e-06	(100, 50)	adam
Average	0.787774	43.1226	tanh	0.8	0.9999	1e-06	(50, 25)	adam
Average	0.787749	39.1011	relu	0.8	0.9999	1e-10	(75, 25)	adam
Average	0.787684	53.8419	tanh	0.999	0.99	1e-08	(100,)	adam
Average	0.787632	39.0176	relu	0.9	0.8	1e-08	(75, 25)	adam
Average	0.787611	101.97	tanh	0.9999	0.99	1e-10	(100, 25)	adam
Average	0.787609	97.5619	tanh	0.9999	0.99	1e-08	(100, 25)	adam
Average	0.787516	51.0735	tanh	0.999	0.999	1e-08	(100,)	adam
Average	0.787515	41.9067	relu	0.9	0.99	1e-06	(75, 25)	adam
Average	0.787491	49.0243	tanh	0.999	0.999	1e-06	(100,)	adam
Average	0.78748	37.1229	tanh	0.9999	0.99	1e-10	(50, 25)	adam
Average	0.787458	80.527	tanh	0.9999	0.99	1e-10	(75, 25)	adam
Average	0.787426	41.6128	tanh	0.8	0.9999	1e-08	(50, 25)	adam
Average	0.787395	69.1363	tanh	0.9999	0.999	1e-10	(50, 25)	adam
Average	0.787394	44.3837	relu	0.999	0.99	1e-06	(75, 25)	adam
Average	0.78739	85.4853	tanh	0.8	0.999	1e-06	(200,)	adam
Average	0.787374	68.3679	tanh	0.9999	0.9999	1e-06	(50, 25)	adam
Average	0.787338	49.687	tanh	0.9999	0.9999	1e-08	(100,)	adam
Average	0.787331	54.3456	tanh	0.999	0.9	1e-08	(100,)	adam
Average	0.787326	86.6313	tanh	0.9	0.8	1e-10	(200,)	adam
Average	0.787316	34.9674	tanh	0.9999	0.9999	1e-10	(75,)	adam
Average	0.787311	46.9527	tanh	0.8	0.9	1e-10	(50, 25)	adam
Average	0.787288	22.394	tanh	0.9999	0.999	1e-06	(50,)	adam
Average	0.787283	73.2634	tanh	0.9999	0.9999	1e-08	(50, 25)	adam
Average	0.787269	103.562	relu	0.9999	0.9999	1e-06	(100, 25)	adam
Average	0.787246	60.9084	tanh	0.99	0.999	1e-10	(100, 25)	adam
Average	0.787238	31.8056	tanh	0.9999	0.999	1e-08	(75,)	adam
Average	0.787221	7.28871	relu	0.999	0.8	1e-06	(25,)	adam
Average	0.787186	94.9747	tanh	0.9	0.9999	1e-10	(200,)	adam
Average	0.787143	49.7449	relu	0.9	0.8	1e-10	(100, 25)	adam
Average	0.787105	45.778	relu	0.9	0.999	1e-08	(100, 25)	adam
Average	0.787103	42.1086	tanh	0.999	0.99	1e-06	(75,)	adam
Average	0.787075	35.5203	relu	0.9	0.999	1e-06	(75, 25)	adam
Average	0.787073	43.5303	tanh	0.999	0.999	1e-10	(100,)	adam
Average	0.787072	99.1233	tanh	0.9999	0.99	1e-06	(100, 25)	adam
Average	0.787053	42.0989	logistic	0.99	0.8	1e-10	(100, 25)	adam
Average	0.786993	40.9584	relu	0.99	0.99	1e-06	(100, 25)	adam
Average	0.786987	119.897	relu	0.99	0.8	1e-06	(200, 100)	adam
Average	0.786958	48.0131	relu	0.9	0.8	1e-08	(100, 25)	adam
Average	0.786946	61.4047	tanh	0.99	0.9999	1e-08	(100, 25)	adam
Average	0.78694	42.4929	relu	0.8	0.8	1e-10	(75, 25)	adam
Average	0.786913	21.397	tanh	0.9999	0.99	1e-08	(200,)	adam
Average	0.786884	14.8209	logistic	0.999	0.9999	1e-08	(25,)	adam
Average	0.786864	50.586	tanh	0.9999	0.9999	1e-10	(100,)	adam
Average	0.786852	56.684	tanh	0.99	0.8	1e-06	(100, 50)	adam
Average	0.786846	11.3133	relu	0.999	0.9	1e-10	(50,)	adam
Average	0.786843	28.0685	tanh	0.9999	0.9999	1e-06	(75,)	adam
Average	0.786837	98.6499	relu	0.9999	0.9999	1e-10	(100, 25)	adam
Average	0.78676	5.86443	relu	0.9999	0.99	1e-08	(50,)	adam
Average	0.786745	83.6189	tanh	0.9999	0.99	1e-06	(75, 25)	adam
Average	0.786727	70.6437	tanh	0.9999	0.999	1e-06	(50, 25)	adam
Average	0.786723	9.83375	relu	0.999	0.8	1e-10	(50,)	adam
Average	0.786719	46.582	relu	0.9	0.9999	1e-08	(100, 25)	adam
Average	0.786676	54.5029	relu	0.999	0.99	1e-06	(100, 25)	adam
Average	0.786672	55.4446	relu	0.9	0.99	1e-06	(100, 25)	adam
Average	0.786657	28.953	logistic	0.999	0.999	1e-08	(50,)	adam
Average	0.786651	48.2093	relu	0.999	0.999	1e-10	(75, 25)	adam
Average	0.786645	17.2564	tanh	0.9999	0.999	1e-08	(50,)	adam
Average	0.786635	40.1034	tanh	0.999	0.8	1e-06	(75,)	adam
Average	0.786616	9.16643	relu	0.9999	0.9999	1e-06	(25,)	adam
Average	0.786611	86.0379	tanh	0.9	0.8	1e-08	(200,)	adam
Average	0.786575	52.0634	relu	0.9	0.8	1e-06	(100, 25)	adam
Average	0.786574	65.9118	tanh	0.9999	0.9999	1e-10	(50, 25)	adam
Average	0.78657	39.4612	relu	0.999	0.99	1e-10	(75, 25)	adam
Average	0.78657	34.4012	relu	0.99	0.8	1e-08	(100, 50)	adam
Average	0.786551	32.3808	tanh	0.999	0.9	1e-10	(75,)	adam
Average	0.786542	23.9723	relu	0.999	0.8	1e-10	(200,)	adam
Average	0.786518	49.0595	relu	0.9	0.999	1e-10	(100, 25)	adam
Average	0.786482	81.2952	tanh	0.9999	0.999	1e-10	(200,)	adam
Average	0.786472	47.9144	tanh	0.8	0.9	1e-06	(50, 25)	adam
Average	0.786435	44.2693	relu	0.8	0.9	1e-06	(75, 25)	adam
Average	0.786414	42.1959	relu	0.8	0.9999	1e-06	(75, 25)	adam
Average	0.78639	61.277	relu	0.99	0.999	1e-08	(100, 50)	adam
Average	0.786371	47.2497	relu	0.8	0.9	1e-08	(75, 25)	adam
Average	0.786359	86.9439	tanh	0.9999	0.9999	1e-08	(200,)	adam
Average	0.786342	52.6215	tanh	0.999	0.99	1e-06	(100,)	adam
Average	0.786328	90.4851	tanh	0.9999	0.9999	1e-06	(200,)	adam
Average	0.786316	92.4546	tanh	0.9	0.99	1e-06	(200,)	adam
Average	0.786296	26.3918	tanh	0.9999	0.99	1e-06	(200,)	adam
Average	0.786293	5.91435	relu	0.999	0.8	1e-08	(25,)	adam
Average	0.786282	33.4773	tanh	0.9999	0.99	1e-10	(200,)	adam
Average	0.786224	49.7721	tanh	0.999	0.9	1e-06	(100,)	adam
Average	0.786205	60.9163	tanh	0.99	0.8	1e-10	(100, 50)	adam
Average	0.786197	8.00863	relu	0.9999	0.999	1e-10	(25,)	adam
Average	0.786196	27.9791	tanh	0.999	0.9	1e-08	(50,)	adam
Average	0.786192	43.9788	tanh	0.999	0.9999	1e-08	(100,)	adam
Average	0.786184	43.4365	relu	0.8	0.99	1e-08	(75, 25)	adam
Average	0.786152	44.9646	relu	0.8	0.8	1e-08	(75, 25)	adam
Average	0.786117	44.8602	relu	0.8	0.9	1e-10	(75, 25)	adam
Average	0.786104	58.9778	relu	0.99	0.99	1e-08	(100, 50)	adam
Average	0.786072	48.5587	tanh	0.999	0.9	1e-10	(100,)	adam
Average	0.786047	97.0651	relu	0.9999	0.999	1e-10	(100, 50)	adam
Average	0.786026	54.916	relu	0.9	0.99	1e-10	(100, 25)	adam
Average	0.786017	56.7304	tanh	0.99	0.9999	1e-06	(100, 25)	adam
Average	0.786014	34.7577	tanh	0.999	0.8	1e-08	(75,)	adam
Average	0.78601	50.7923	tanh	0.999	0.99	1e-10	(50, 25)	adam
Average	0.785991	45.2283	tanh	0.999	0.9999	1e-10	(50, 25)	adam
Average	0.785988	55.0825	logistic	0.9999	0.9999	1e-06	(100,)	adam
Average	0.785963	102.029	tanh	0.9999	0.9999	1e-10	(200,)	adam
Average	0.785953	7.17041	relu	0.999	0.8	1e-10	(25,)	adam
Average	0.785892	49.3092	relu	0.9	0.999	1e-06	(100, 25)	adam
Average	0.785887	85.4266	tanh	0.999	0.999	1e-10	(200,)	adam
Average	0.785874	73.4311	tanh	0.99	0.8	1e-08	(100, 50)	adam
Average	0.785866	81.3503	tanh	0.9999	0.99	1e-08	(75, 25)	adam
Average	0.785861	42.4884	relu	0.999	0.9999	1e-06	(75, 25)	adam
Average	0.785842	50.6549	relu	0.9	0.99	1e-08	(100, 25)	adam
Average	0.785829	56.4422	relu	0.99	0.999	1e-10	(100, 50)	adam
Average	0.785809	47.6086	tanh	0.9999	0.999	1e-10	(100,)	adam
Average	0.785795	38.3386	tanh	0.9999	0.9999	1e-06	(100,)	adam
Average	0.785776	17.3608	logistic	0.999	0.9999	1e-10	(25,)	adam
Average	0.785766	47.647	relu	0.8	0.9999	1e-10	(100, 25)	adam
Average	0.785742	46.2279	relu	0.8	0.8	1e-06	(75, 25)	adam
Average	0.785727	54.2408	tanh	0.999	0.99	1e-10	(100,)	adam
Average	0.785713	59.4991	relu	0.99	0.9999	1e-06	(100, 50)	adam
Average	0.785645	87.6603	tanh	0.99	0.9	1e-10	(100, 50)	adam
Average	0.785635	74.3412	logistic	0.999	0.999	1e-06	(75, 25)	adam
Average	0.785632	45.1513	tanh	0.8	0.9	1e-08	(50, 25)	adam
Average	0.785605	84.2806	tanh	0.9999	0.999	1e-08	(200,)	adam
Average	0.785585	52.6087	relu	0.8	0.999	1e-06	(100, 25)	adam
Average	0.785554	41.5705	tanh	0.8	0.9999	1e-10	(50, 25)	adam
Average	0.785552	97.2766	tanh	0.9	0.9	1e-10	(200,)	adam
Average	0.785546	8.20138	relu	0.9999	0.999	1e-06	(25,)	adam
Average	0.785541	37.1923	relu	0.999	0.8	1e-06	(200,)	adam
Average	0.78554	22.1825	tanh	0.9999	0.9999	1e-10	(50,)	adam
Average	0.785514	83.9902	tanh	0.999	0.999	1e-06	(200,)	adam
Average	0.785477	55.7966	relu	0.9	0.9	1e-10	(100, 25)	adam
Average	0.785456	98.2243	logistic	0.9999	0.9999	1e-10	(200,)	adam
Average	0.785443	92.1147	tanh	0.8	0.999	1e-08	(200,)	adam
Average	0.785435	16.4627	tanh	0.999	0.9	1e-08	(25,)	adam
Average	0.785389	43.1693	logistic	0.999	0.99	1e-10	(75,)	adam
Average	0.785389	89.3674	logistic	0.9999	0.9999	1e-08	(200,)	adam
Average	0.785359	8.88144	relu	0.9999	0.9999	1e-10	(25,)	adam
Average	0.785309	49.5574	relu	0.999	0.999	1e-06	(75, 25)	adam
Average	0.785299	5.26806	relu	0.9999	0.99	1e-08	(50, 25)	adam
Average	0.785288	61.7621	relu	0.999	0.99	1e-08	(100, 50)	adam
Average	0.785264	53.4817	relu	0.9	0.9	1e-08	(100, 25)	adam
Average	0.785255	104.553	tanh	0.8	0.99	1e-10	(200,)	adam
Average	0.785248	45.6592	relu	0.9	0.9999	1e-10	(100, 25)	adam
Average	0.785225	18.9584	tanh	0.9999	0.9999	1e-08	(50,)	adam
Average	0.785222	95.0861	tanh	0.9	0.9	1e-06	(200,)	adam
Average	0.785192	55.9208	relu	0.99	0.9999	1e-08	(100, 50)	adam
Average	0.785175	48.2354	relu	0.9	0.9	1e-06	(100, 25)	adam
Average	0.78517	105.081	logistic	0.999	0.9999	1e-06	(100, 50)	adam
Average	0.785163	50.084	tanh	0.999	0.999	1e-06	(50, 25)	adam
Average	0.785137	57.536	relu	0.999	0.99	1e-10	(100, 25)	adam
Average	0.785131	71.1633	tanh	0.99	0.9	1e-08	(100, 50)	adam
Average	0.785121	86.9055	tanh	0.999	0.999	1e-08	(200,)	adam
Average	0.785107	36.7964	tanh	0.999	0.9	1e-08	(75,)	adam
Average	0.785065	112.685	tanh	0.8	0.8	1e-06	(200,)	adam
Average	0.785034	99.9525	tanh	0.8	0.99	1e-06	(200,)	adam
Average	0.78503	51.1275	tanh	0.999	0.8	1e-08	(100,)	adam
Average	0.785027	95.5113	relu	0.9999	0.999	1e-08	(100, 50)	adam
Average	0.785003	49.4537	tanh	0.999	0.9999	1e-10	(100,)	adam
Average	0.78499	127.782	tanh	0.9999	0.99	1e-08	(100, 50)	adam
Average	0.784966	56.445	tanh	0.999	0.99	1e-06	(50, 25)	adam
Average	0.784953	36.9357	tanh	0.9999	0.999	1e-06	(75,)	adam
Average	0.784893	52.0159	tanh	0.999	0.999	1e-08	(50, 25)	adam
Average	0.784817	38.9184	tanh	0.999	0.8	1e-10	(75,)	adam
Average	0.784815	108.251	relu	0.9999	0.9999	1e-08	(100, 25)	adam
Average	0.784721	100.137	tanh	0.9999	0.9999	1e-10	(75, 25)	adam
Average	0.784699	54.2231	tanh	0.999	0.9	1e-08	(50, 25)	adam
Average	0.784688	47.2172	relu	0.9	0.9999	1e-06	(100, 25)	adam
Average	0.78468	48.2633	relu	0.8	0.9999	1e-06	(100, 25)	adam
Average	0.784657	54.2631	tanh	0.999	0.9	1e-10	(50, 25)	adam
Average	0.784645	99.2734	tanh	0.8	0.99	1e-08	(200,)	adam
Average	0.78463	5.11504	relu	0.9999	0.99	1e-10	(50,)	adam
Average	0.78457	93.7258	tanh	0.8	0.999	1e-10	(200,)	adam
Average	0.784567	50.4748	relu	0.999	0.999	1e-08	(75, 25)	adam
Average	0.784562	14.5053	tanh	0.999	0.8	1e-06	(25,)	adam
Average	0.784548	92.6618	tanh	0.9999	0.999	1e-06	(200,)	adam
Average	0.784517	98.7639	tanh	0.8	0.9999	1e-08	(200,)	adam
Average	0.784443	51.0011	relu	0.999	0.9999	1e-10	(75, 25)	adam
Average	0.784443	54.0467	tanh	0.999	0.8	1e-10	(100,)	adam
Average	0.784432	59.768	relu	0.8	0.9	1e-06	(100, 25)	adam
Average	0.784418	12.4916	tanh	0.9999	0.99	1e-08	(100,)	adam
Average	0.784329	60.6171	relu	0.8	0.99	1e-10	(100, 25)	adam
Average	0.784299	98.1487	tanh	0.9999	0.999	1e-06	(75, 25)	adam
Average	0.784286	53.0938	relu	0.8	0.9999	1e-08	(100, 25)	adam
Average	0.784265	69.7502	tanh	0.9	0.9999	1e-06	(75, 25)	adam
Average	0.784235	48.4036	logistic	0.999	0.999	1e-08	(50, 25)	adam
Average	0.784203	71.923	tanh	0.9	0.999	1e-06	(75, 25)	adam
Average	0.784168	104.436	tanh	0.9999	0.9999	1e-08	(75, 25)	adam
Average	0.784157	15.0408	tanh	0.9999	0.99	1e-10	(100,)	adam
Average	0.784133	81.6376	tanh	0.999	0.9999	1e-08	(200,)	adam
Average	0.784125	56.4847	tanh	0.999	0.99	1e-08	(50, 25)	adam
Average	0.784118	14.6348	tanh	0.9999	0.99	1e-08	(75,)	adam
Average	0.784116	11.2677	tanh	0.9999	0.999	1e-08	(25,)	adam
Average	0.78411	100.42	tanh	0.9999	0.999	1e-08	(75, 25)	adam
Average	0.784106	12.4172	tanh	0.9999	0.99	1e-10	(75,)	adam
Average	0.784096	111.348	tanh	0.8	0.9	1e-08	(200,)	adam
Average	0.784076	76.8665	tanh	0.999	0.9999	1e-10	(200,)	adam
Average	0.784056	13.8852	tanh	0.9999	0.99	1e-06	(100,)	adam
Average	0.783999	7.21007	relu	0.9999	0.8	1e-10	(100,)	adam
Average	0.783986	52.3988	relu	0.999	0.9999	1e-08	(75, 25)	adam
Average	0.783972	70.0565	tanh	0.9	0.999	1e-10	(75, 25)	adam
Average	0.78396	47.914	tanh	0.999	0.999	1e-10	(50, 25)	adam
Average	0.783959	102.235	tanh	0.8	0.9999	1e-10	(200,)	adam
Average	0.783952	65.7058	logistic	0.999	0.9999	1e-10	(75, 25)	adam
Average	0.783935	66.144	tanh	0.9999	0.8	1e-08	(75, 25)	adam
Average	0.783927	7.00149	relu	0.999	0.9	1e-06	(25,)	adam
Average	0.783918	63.2109	relu	0.8	0.99	1e-08	(100, 25)	adam
Average	0.783916	46.1669	tanh	0.999	0.8	1e-06	(100,)	adam
Average	0.783909	93.541	tanh	0.999	0.99	1e-08	(200,)	adam
Average	0.783826	105.696	tanh	0.8	0.8	1e-08	(200,)	adam
Average	0.783787	53.4795	tanh	0.999	0.8	1e-08	(50, 25)	adam
Average	0.783771	86.0754	logistic	0.9999	0.999	1e-06	(200,)	adam
Average	0.783766	149.802	relu	0.99	0.9	1e-10	(200, 100)	adam
Average	0.783742	82.9863	tanh	0.999	0.9999	1e-06	(200,)	adam
Average	0.783726	14.5027	tanh	0.999	0.8	1e-10	(25,)	adam
Average	0.783682	64.1561	relu	0.99	0.999	1e-06	(100, 50)	adam
Average	0.78368	47.8092	tanh	0.999	0.9999	1e-08	(50, 25)	adam
Average	0.783656	59.2957	relu	0.8	0.99	1e-06	(100, 25)	adam
Average	0.783627	5.86013	relu	0.9999	0.99	1e-06	(50,)	adam
Average	0.783616	45.0731	tanh	0.999	0.9999	1e-06	(50, 25)	adam
Average	0.783609	73.1736	logistic	0.9999	0.999	1e-08	(200,)	adam
Average	0.78359	133.619	tanh	0.9999	0.99	1e-10	(100, 50)	adam
Average	0.783574	59.1982	relu	0.99	0.9999	1e-10	(100, 50)	adam
Average	0.783537	16.3129	tanh	0.999	0.9	1e-10	(25,)	adam
Average	0.783517	112.05	tanh	0.8	0.8	1e-10	(200,)	adam
Average	0.783511	10.774	tanh	0.9999	0.999	1e-10	(25,)	adam
Average	0.783463	55.316	tanh	0.999	0.9	1e-06	(50, 25)	adam
Average	0.783454	16.0029	tanh	0.9999	0.9999	1e-06	(50,)	adam
Average	0.783447	93.2235	tanh	0.999	0.99	1e-06	(200,)	adam
Average	0.783401	54.4767	relu	0.8	0.999	1e-10	(100, 25)	adam
Average	0.783365	54.1858	tanh	0.999	0.8	1e-10	(50, 25)	adam
Average	0.783355	55.9439	tanh	0.999	0.8	1e-06	(50, 25)	adam
Average	0.783351	98.2631	tanh	0.999	0.99	1e-10	(200,)	adam
Average	0.783342	90.7135	tanh	0.99	0.99	1e-06	(100, 50)	adam
Average	0.783305	54.3102	logistic	0.9999	0.9999	1e-10	(100,)	adam
Average	0.783255	70.0453	logistic	0.9999	0.9999	1e-06	(200,)	adam
Average	0.783255	42.671	logistic	0.999	0.9999	1e-08	(50, 25)	adam
Average	0.783209	89.1108	tanh	0.8	0.9999	1e-06	(200,)	adam
Average	0.783208	60.1641	relu	0.8	0.999	1e-08	(100, 25)	adam
Average	0.783201	93.6882	tanh	0.9999	0.9	1e-06	(100, 25)	adam
Average	0.783067	17.9224	logistic	0.999	0.9999	1e-06	(25,)	adam
Average	0.783033	157.309	logistic	0.99	0.8	1e-10	(200, 100)	adam
Average	0.783029	39.9601	logistic	0.999	0.9999	1e-10	(50, 25)	adam
Average	0.783013	77.79	tanh	0.9	0.999	1e-08	(75, 25)	adam
Average	0.782855	97.541	tanh	0.9999	0.8	1e-06	(100, 50)	adam
Average	0.782851	25.6285	tanh	0.999	0.9	1e-06	(50,)	adam
Average	0.782818	61.8119	relu	0.999	0.999	1e-10	(100, 25)	adam
Average	0.782789	7.69609	relu	0.9999	0.8	1e-06	(100,)	adam
Average	0.782784	5.76808	relu	0.9999	0.9	1e-08	(100,)	adam
Average	0.782768	115.175	tanh	0.8	0.9	1e-06	(200,)	adam
Average	0.782762	129.095	logistic	0.999	0.99	1e-06	(100, 50)	adam
Average	0.782749	57.8263	relu	0.999	0.9999	1e-06	(100, 25)	adam
Average	0.782747	72.0139	tanh	0.9	0.9999	1e-08	(75, 25)	adam
Average	0.782745	109.428	tanh	0.8	0.9	1e-10	(200,)	adam
Average	0.782738	84.042	relu	0.999	0.99	1e-10	(100, 50)	adam
Average	0.78266	65.7436	relu	0.99	0.99	1e-10	(100, 50)	adam
Average	0.782623	45.6448	logistic	0.9999	0.9999	1e-08	(100,)	adam
Average	0.7826	66.8043	tanh	0.9	0.99	1e-06	(75, 25)	adam
Average	0.782584	10.1168	tanh	0.9999	0.99	1e-06	(75,)	adam
Average	0.78246	78.5396	tanh	0.9	0.8	1e-10	(75, 25)	adam
Average	0.782405	83.5534	logistic	0.999	0.99	1e-08	(100, 25)	adam
Average	0.782398	104.648	tanh	0.9999	0.999	1e-10	(75, 25)	adam
Average	0.78239	69.147	relu	0.8	0.9	1e-10	(100, 25)	adam
Average	0.782368	54.9866	relu	0.999	0.999	1e-06	(100, 25)	adam
Average	0.78228	81.3	tanh	0.9	0.99	1e-10	(75, 25)	adam
Average	0.782227	150.28	tanh	0.9999	0.99	1e-06	(100, 50)	adam
Average	0.782181	9.48871	relu	0.9999	0.9	1e-10	(200,)	adam
Average	0.782174	57.1931	relu	0.8	0.8	1e-06	(100, 25)	adam
Average	0.782131	107.446	tanh	0.9999	0.9999	1e-06	(75, 25)	adam
Average	0.782119	60.0768	relu	0.8	0.8	1e-10	(100, 25)	adam
Average	0.782079	42.0749	logistic	0.999	0.9999	1e-06	(50, 25)	adam
Average	0.782063	125.292	tanh	0.9999	0.999	1e-10	(100, 25)	adam
Average	0.782048	54.7956	relu	0.999	0.9999	1e-10	(100, 25)	adam
Average	0.782033	37.6021	logistic	0.999	0.99	1e-06	(75,)	adam
Average	0.781976	10.4227	relu	0.9999	0.8	1e-08	(200,)	adam
Average	0.781967	66.3819	relu	0.8	0.8	1e-08	(100, 25)	adam
Average	0.781955	87.9358	logistic	0.9999	0.999	1e-10	(200,)	adam
Average	0.781948	108.861	relu	0.9999	0.999	1e-06	(100, 50)	adam
Average	0.781911	161.839	relu	0.99	0.9	1e-08	(200, 100)	adam
Average	0.781903	59.9686	relu	0.999	0.9999	1e-08	(100, 25)	adam
Average	0.781894	127.262	tanh	0.9999	0.999	1e-06	(100, 25)	adam
Average	0.78189	28.4192	tanh	0.9999	0.9	1e-08	(50, 25)	adam
Average	0.78179	11.0023	tanh	0.9999	0.9999	1e-06	(25,)	adam
Average	0.781762	136.127	tanh	0.9999	0.9	1e-08	(200, 100)	adam
Average	0.7816	62.615	relu	0.8	0.9	1e-08	(100, 25)	adam
Average	0.781564	9.112	relu	0.9999	0.9	1e-08	(200,)	adam
Average	0.781548	70.0542	tanh	0.9	0.9	1e-10	(75, 25)	adam
Average	0.781523	79.3078	tanh	0.999	0.9	1e-10	(200,)	adam
Average	0.781521	104.05	tanh	0.99	0.9	1e-06	(100, 50)	adam
Average	0.781468	10.8988	tanh	0.9999	0.9999	1e-08	(25,)	adam
Average	0.781406	92.7534	tanh	0.9999	0.9	1e-10	(100, 25)	adam
Average	0.781379	67.9275	tanh	0.9999	0.9	1e-08	(100, 50)	adam
Average	0.781335	5.82613	relu	0.9999	0.9	1e-06	(100,)	adam
Average	0.781287	65.6272	relu	0.999	0.999	1e-08	(100, 25)	adam
Average	0.781281	65.2763	tanh	0.999	0.999	1e-10	(75, 25)	adam
Average	0.781244	134.106	tanh	0.9999	0.9999	1e-08	(100, 25)	adam
Average	0.781224	44.4496	logistic	0.999	0.999	1e-06	(50, 25)	adam
Average	0.781216	7.56768	relu	0.999	0.9	1e-08	(25,)	adam
Average	0.781202	9.04025	relu	0.9999	0.9	1e-06	(200,)	adam
Average	0.781198	86.4276	tanh	0.8	0.99	1e-08	(75, 25)	adam
Average	0.781198	5.98965	relu	0.999	0.9	1e-10	(25,)	adam
Average	0.78119	47.9196	tanh	0.9999	0.9	1e-06	(75, 25)	adam
Average	0.78115	89.8939	relu	0.9	0.999	1e-08	(100, 50)	adam
Average	0.781147	86.5765	relu	0.9	0.99	1e-08	(100, 50)	adam
Average	0.781112	76.3366	tanh	0.9	0.9	1e-08	(75, 25)	adam
Average	0.781073	89.8654	tanh	0.999	0.9	1e-06	(200,)	adam
Average	0.781042	84.4698	tanh	0.9	0.9999	1e-10	(75, 25)	adam
Average	0.780986	93.2788	tanh	0.9999	0.9	1e-10	(100, 50)	adam
Average	0.780983	113.822	tanh	0.99	0.999	1e-10	(100, 50)	adam
Average	0.780897	14.7928	tanh	0.999	0.9	1e-06	(25,)	adam
Average	0.78088	72.1933	tanh	0.9999	0.8	1e-08	(200, 100)	adam
Average	0.780871	37.8397	logistic	0.99	0.8	1e-08	(75, 25)	adam
Average	0.780817	68.708	tanh	0.999	0.9	1e-10	(75, 25)	adam
Average	0.780767	76.0528	tanh	0.999	0.99	1e-10	(75, 25)	adam
Average	0.780766	125.312	tanh	0.9999	0.9	1e-06	(100, 50)	adam
Average	0.780671	77.526	tanh	0.9	0.8	1e-06	(75, 25)	adam
Average	0.780648	126.216	tanh	0.9999	0.999	1e-08	(100, 25)	adam
Average	0.780639	82.2828	tanh	0.8	0.999	1e-10	(75, 25)	adam
Average	0.780588	63.8572	tanh	0.9999	0.9	1e-08	(75, 25)	adam
Average	0.780558	84.9683	relu	0.9	0.999	1e-06	(100, 50)	adam
Average	0.780546	98.5104	tanh	0.9999	0.9	1e-08	(100, 25)	adam
Average	0.780537	95.4629	relu	0.9	0.99	1e-06	(100, 50)	adam
Average	0.78051	161.68	tanh	0.9999	0.9	1e-06	(200, 100)	adam
Average	0.780436	82.8592	relu	0.9	0.9999	1e-10	(100, 50)	adam
Average	0.780429	67.3001	tanh	0.9999	0.8	1e-06	(100, 25)	adam
Average	0.780412	68.0426	tanh	0.999	0.99	1e-06	(75, 25)	adam
Average	0.780402	170.909	relu	0.99	0.9	1e-06	(200, 100)	adam
Average	0.780385	44.052	logistic	0.999	0.8	1e-06	(100,)	adam
Average	0.780379	86.5067	relu	0.9	0.9999	1e-08	(100, 50)	adam
Average	0.780378	80.0797	tanh	0.999	0.999	1e-08	(100, 25)	adam
Average	0.780325	61.0966	tanh	0.9999	0.8	1e-06	(75, 25)	adam
Average	0.780263	75.2718	tanh	0.9	0.99	1e-08	(75, 25)	adam
Average	0.780245	499.26	logistic	0.9999	0.9999	1e-08	(200, 100)	adam
Average	0.78023	83.0518	tanh	0.8	0.999	1e-06	(75, 25)	adam
Average	0.780211	62.876	tanh	0.9999	0.9	1e-10	(75, 25)	adam
Average	0.7802	93.9851	tanh	0.9999	0.8	1e-10	(100, 50)	adam
Average	0.780146	86.7966	relu	0.9	0.999	1e-10	(100, 50)	adam
Average	0.780114	41.4096	logistic	0.999	0.999	1e-10	(50, 25)	adam
Average	0.7801	4.87893	relu	0.9999	0.9	1e-06	(75,)	adam
Average	0.780085	78.3701	tanh	0.999	0.9	1e-06	(75, 25)	adam
Average	0.780083	65.8956	tanh	0.999	0.999	1e-08	(75, 25)	adam
Average	0.780082	6.10821	tanh	0.9999	0.99	1e-06	(50,)	adam
Average	0.780026	32.6387	tanh	0.9999	0.9	1e-10	(50, 25)	adam
Average	0.779997	16.3536	tanh	0.9999	0.9	1e-10	(200,)	adam
Average	0.779965	5.68695	tanh	0.9999	0.99	1e-10	(50,)	adam
Average	0.77996	43.5667	logistic	0.9999	0.999	1e-06	(100,)	adam
Average	0.779906	92.8782	tanh	0.99	0.9999	1e-10	(100, 50)	adam
Average	0.779785	28.8121	tanh	0.9999	0.9	1e-06	(50, 25)	adam
Average	0.779758	78.3981	tanh	0.8	0.999	1e-08	(75, 25)	adam
Average	0.779717	15.7634	logistic	0.999	0.999	1e-08	(25,)	adam
Average	0.779712	91.606	relu	0.999	0.99	1e-06	(100, 50)	adam
Average	0.779619	97.0551	relu	0.9	0.8	1e-10	(100, 50)	adam
Average	0.77959	107.229	relu	0.9	0.9	1e-08	(100, 50)	adam
Average	0.779534	69.2117	tanh	0.999	0.999	1e-06	(75, 25)	adam
Average	0.77953	82.9626	tanh	0.9	0.9	1e-06	(75, 25)	adam
Average	0.77946	87.0119	relu	0.8	0.999	1e-06	(100, 50)	adam
Average	0.779445	74.2412	tanh	0.9999	0.8	1e-10	(100, 25)	adam
Average	0.779419	10.6211	relu	0.9999	0.8	1e-06	(200,)	adam
Average	0.779363	186.709	relu	0.9999	0.9999	1e-08	(100, 50)	adam
Average	0.779301	31.1925	relu	0.99	0.8	1e-10	(100, 50)	adam
Average	0.77928	74.6748	tanh	0.999	0.9	1e-08	(75, 25)	adam
Average	0.779266	77.8507	tanh	0.8	0.9999	1e-10	(75, 25)	adam
Average	0.779238	29.8514	tanh	0.9999	0.8	1e-08	(50, 25)	adam
Average	0.779214	36.41	logistic	0.999	0.99	1e-08	(75,)	adam
Average	0.779187	93.2671	relu	0.9	0.9	1e-06	(100, 50)	adam
Average	0.779145	70.858	tanh	0.999	0.8	1e-06	(75, 25)	adam
Average	0.779143	124.837	tanh	0.99	0.999	1e-06	(100, 50)	adam
Average	0.779052	137.737	tanh	0.9999	0.9999	1e-06	(100, 25)	adam
Average	0.779049	66.0158	tanh	0.999	0.9999	1e-06	(75, 25)	adam
Average	0.779041	13.1353	tanh	0.999	0.8	1e-08	(25,)	adam
Average	0.779037	5.0089	relu	0.9999	0.8	1e-08	(75,)	adam
Average	0.779031	87.1606	relu	0.9	0.9999	1e-06	(100, 50)	adam
Average	0.77901	104.962	relu	0.9	0.8	1e-08	(100, 50)	adam
Average	0.779008	8.27639	tanh	0.9999	0.99	1e-08	(50,)	adam
Average	0.779	76.5806	tanh	0.999	0.99	1e-08	(75, 25)	adam
Average	0.778935	73.4358	logistic	0.999	0.99	1e-06	(100, 25)	adam
Average	0.778911	78.8559	tanh	0.8	0.9999	1e-06	(75, 25)	adam
Average	0.778898	87.5134	tanh	0.8	0.9999	1e-08	(75, 25)	adam
Average	0.778878	88.7876	tanh	0.8	0.9	1e-10	(75, 25)	adam
Average	0.778834	98.2706	relu	0.8	0.9999	1e-10	(100, 50)	adam
Average	0.778829	106.462	relu	0.9	0.99	1e-10	(100, 50)	adam
Average	0.778811	145.498	tanh	0.9999	0.9999	1e-10	(100, 25)	adam
Average	0.778784	92.7732	logistic	0.999	0.99	1e-10	(100, 50)	adam
Average	0.778733	95.7595	relu	0.8	0.999	1e-08	(100, 50)	adam
Average	0.778732	77.0242	tanh	0.999	0.8	1e-08	(75, 25)	adam
Average	0.778703	80.1718	tanh	0.9	0.8	1e-08	(75, 25)	adam
Average	0.778652	91.073	tanh	0.999	0.8	1e-10	(200,)	adam
Average	0.778627	91.3464	tanh	0.999	0.8	1e-06	(200,)	adam
Average	0.778588	23.548	relu	0.99	0.8	1e-10	(100, 25)	adam
Average	0.778533	14.7622	logistic	0.999	0.999	1e-06	(25,)	adam
Average	0.778523	82.8735	logistic	0.999	0.99	1e-10	(100, 25)	adam
Average	0.778508	96.5176	relu	0.8	0.9999	1e-08	(100, 50)	adam
Average	0.778496	30.6488	tanh	0.9999	0.8	1e-06	(200,)	adam
Average	0.77844	36.8256	logistic	0.9999	0.9999	1e-10	(75,)	adam
Average	0.778414	9.67854	relu	0.9999	0.8	1e-10	(200,)	adam
Average	0.778387	83.6689	relu	0.999	0.9999	1e-08	(100, 50)	adam
Average	0.778365	26.2089	logistic	0.999	0.99	1e-10	(50,)	adam
Average	0.778352	28.0815	tanh	0.9999	0.9	1e-06	(200,)	adam
Average	0.778342	172.32	tanh	0.9999	0.8	1e-06	(200, 100)	adam
Average	0.778339	150.887	relu	0.999	0.99	1e-08	(200, 100)	adam
Average	0.778334	93.1678	tanh	0.9999	0.8	1e-10	(200, 100)	adam
Average	0.778265	3.65608	relu	0.9999	0.8	1e-10	(50,)	adam
Average	0.778189	97.8605	tanh	0.999	0.8	1e-10	(100, 25)	adam
Average	0.778184	87.3995	tanh	0.999	0.9	1e-08	(200,)	adam
Average	0.778076	74.3473	tanh	0.9999	0.8	1e-08	(100, 25)	adam
Average	0.778049	98.4426	tanh	0.999	0.9	1e-08	(100, 25)	adam
Average	0.778039	512.999	logistic	0.9999	0.9999	1e-10	(200, 100)	adam
Average	0.778015	89.7895	logistic	0.999	0.99	1e-08	(100, 50)	adam
Average	0.777986	62.2078	tanh	0.999	0.9999	1e-10	(75, 25)	adam
Average	0.777944	3.59334	relu	0.9999	0.99	1e-06	(25,)	adam
Average	0.777916	33.7209	logistic	0.9999	0.9999	1e-06	(75,)	adam
Average	0.777888	95.591	tanh	0.999	0.8	1e-08	(200,)	adam
Average	0.777859	321.781	tanh	0.9999	0.9	1e-10	(200, 100)	adam
Average	0.777845	91.5266	tanh	0.999	0.8	1e-08	(100, 25)	adam
Average	0.777838	5.47195	relu	0.9999	0.9	1e-10	(75,)	adam
Average	0.777835	16.5192	logistic	0.999	0.999	1e-10	(25,)	adam
Average	0.777816	94.4865	tanh	0.999	0.99	1e-10	(100, 25)	adam
Average	0.777803	11.1398	tanh	0.9999	0.8	1e-06	(100,)	adam
Average	0.777801	4.98467	relu	0.9999	0.8	1e-06	(75,)	adam
Average	0.777771	37.7376	tanh	0.9999	0.8	1e-06	(50, 25)	adam
Average	0.777742	86.4504	relu	0.999	0.9999	1e-06	(100, 50)	adam
Average	0.777732	94.0926	relu	0.999	0.999	1e-10	(100, 50)	adam
Average	0.777725	58.4533	tanh	0.9999	0.8	1e-10	(75, 25)	adam
Average	0.777703	4.65346	relu	0.9999	0.9	1e-08	(75,)	adam
Average	0.777688	28.7677	logistic	0.999	0.99	1e-06	(50,)	adam
Average	0.777666	179.68	relu	0.9999	0.9999	1e-10	(100, 50)	adam
Average	0.777506	89.7687	tanh	0.8	0.8	1e-06	(75, 25)	adam
Average	0.777503	47.0783	logistic	0.9999	0.999	1e-08	(100,)	adam
Average	0.777452	152.964	logistic	0.9999	0.9999	1e-08	(100, 50)	adam
Average	0.777425	341.734	logistic	0.9999	0.999	1e-08	(200, 100)	adam
Average	0.777424	57.6809	logistic	0.999	0.8	1e-08	(200,)	adam
Average	0.777379	81.9227	tanh	0.999	0.8	1e-10	(75, 25)	adam
Average	0.777376	3.48424	relu	0.9999	0.9	1e-10	(50,)	adam
Average	0.777351	48.8156	logistic	0.9999	0.999	1e-10	(100,)	adam
Average	0.777313	86.5547	tanh	0.8	0.99	1e-06	(75, 25)	adam
Average	0.777296	107.828	tanh	0.9	0.99	1e-08	(100, 25)	adam
Average	0.777295	10.7818	tanh	0.9999	0.9999	1e-10	(25,)	adam
Average	0.777291	93.6132	tanh	0.9999	0.8	1e-08	(100, 50)	adam
Average	0.777279	125.361	tanh	0.9	0.999	1e-10	(100, 25)	adam
Average	0.777267	90.9521	tanh	0.8	0.8	1e-10	(75, 25)	adam
Average	0.777242	119.629	tanh	0.99	0.999	1e-08	(100, 50)	adam
Average	0.777233	197.868	relu	0.9999	0.9999	1e-06	(100, 50)	adam
Average	0.777188	84.7646	tanh	0.999	0.999	1e-06	(100, 25)	adam
Average	0.777186	92.521	tanh	0.8	0.8	1e-08	(75, 25)	adam
Average	0.777173	98.7426	relu	0.9	0.9	1e-10	(100, 50)	adam
Average	0.777155	14.0743	tanh	0.9999	0.8	1e-08	(200,)	adam
Average	0.777129	102.1	relu	0.9	0.8	1e-06	(100, 50)	adam
Average	0.776988	87.3873	tanh	0.999	0.9	1e-10	(100, 25)	adam
Average	0.776987	26.1299	tanh	0.9999	0.8	1e-10	(50, 25)	adam
Average	0.77698	65.2203	tanh	0.999	0.9999	1e-08	(75, 25)	adam
Average	0.776914	106.09	relu	0.8	0.999	1e-10	(100, 50)	adam
Average	0.776902	4.25497	relu	0.9999	0.8	1e-10	(75,)	adam
Average	0.776857	126.474	tanh	0.99	0.99	1e-10	(100, 50)	adam
Average	0.776835	5.02387	relu	0.9999	0.8	1e-08	(100,)	adam
Average	0.776758	111.581	relu	0.8	0.99	1e-06	(100, 50)	adam
Average	0.776751	88.3336	tanh	0.8	0.9	1e-08	(75, 25)	adam
Average	0.776747	124.629	tanh	0.99	0.9999	1e-08	(100, 50)	adam
Average	0.776719	87.0621	tanh	0.8	0.99	1e-10	(75, 25)	adam
Average	0.77671	26.2364	logistic	0.999	0.99	1e-08	(50,)	adam
Average	0.776547	3.76823	relu	0.9999	0.8	1e-08	(50,)	adam
Average	0.77649	106.102	logistic	0.9999	0.9999	1e-08	(100, 25)	adam
Average	0.776401	87.6441	tanh	0.8	0.9	1e-06	(75, 25)	adam
Average	0.776394	102.736	tanh	0.999	0.9	1e-06	(100, 25)	adam
Average	0.776387	129.729	tanh	0.99	0.99	1e-08	(100, 50)	adam
Average	0.776307	188.25	tanh	0.9999	0.999	1e-08	(100, 50)	adam
Average	0.776269	115.167	relu	0.8	0.8	1e-08	(100, 50)	adam
Average	0.77617	117.735	relu	0.8	0.9	1e-08	(100, 50)	adam
Average	0.776154	41.474	logistic	0.999	0.8	1e-08	(100,)	adam
Average	0.776153	26.0833	logistic	0.999	0.8	1e-06	(50,)	adam
Average	0.776128	32.4695	logistic	0.999	0.8	1e-06	(75,)	adam
Average	0.776061	121.936	tanh	0.9	0.999	1e-08	(100, 25)	adam
Average	0.776038	11.6847	tanh	0.9999	0.999	1e-06	(25,)	adam
Average	0.776036	87.299	relu	0.8	0.9999	1e-06	(100, 50)	adam
Average	0.775962	102.536	tanh	0.999	0.99	1e-08	(100, 25)	adam
Average	0.77591	6.95881	tanh	0.9999	0.9	1e-10	(100,)	adam
Average	0.775841	87.9031	relu	0.999	0.9999	1e-10	(100, 50)	adam
Average	0.77584	92.438	relu	0.99	0.8	1e-08	(200, 100)	adam
Average	0.775816	188.967	tanh	0.9999	0.999	1e-10	(100, 50)	adam
Average	0.775785	358.352	logistic	0.9999	0.999	1e-10	(200, 100)	adam
Average	0.775771	97.4639	relu	0.999	0.999	1e-08	(100, 50)	adam
Average	0.775752	7.81655	tanh	0.9999	0.9	1e-06	(100,)	adam
Average	0.775732	3.24378	relu	0.9999	0.9	1e-08	(50,)	adam
Average	0.775711	113.352	relu	0.8	0.99	1e-08	(100, 50)	adam
Average	0.77571	60.368	logistic	0.999	0.99	1e-10	(75, 25)	adam
Average	0.775694	112.958	relu	0.8	0.8	1e-06	(100, 50)	adam
Average	0.775675	93.7033	tanh	0.999	0.99	1e-06	(100, 25)	adam
Average	0.775658	89.095	tanh	0.999	0.999	1e-10	(100, 25)	adam
Average	0.775644	33.3175	logistic	0.999	0.8	1e-10	(75,)	adam
Average	0.775548	195.872	tanh	0.9999	0.999	1e-06	(100, 50)	adam
Average	0.775526	351.067	logistic	0.9999	0.999	1e-06	(200, 100)	adam
Average	0.775503	6.2756	relu	0.9999	0.9	1e-10	(100,)	adam
Average	0.775408	34.4761	logistic	0.9999	0.9999	1e-08	(75,)	adam
Average	0.775283	94.3773	tanh	0.999	0.9999	1e-10	(100, 25)	adam
Average	0.775274	60.6908	logistic	0.999	0.99	1e-08	(75, 25)	adam
Average	0.775263	119.204	tanh	0.9	0.9999	1e-06	(100, 25)	adam
Average	0.775235	54.1685	logistic	0.999	0.99	1e-06	(75, 25)	adam
Average	0.775134	98.4833	relu	0.999	0.999	1e-06	(100, 50)	adam
Average	0.775118	118.818	relu	0.8	0.99	1e-10	(100, 50)	adam
Average	0.775007	182.014	tanh	0.9999	0.9999	1e-08	(100, 50)	adam
Average	0.774895	474.081	logistic	0.9999	0.9999	1e-06	(200, 100)	adam
Average	0.77487	66.5451	logistic	0.999	0.8	1e-06	(200,)	adam
Average	0.774834	131.291	tanh	0.99	0.9999	1e-06	(100, 50)	adam
Average	0.774795	2.82091	relu	0.9999	0.99	1e-10	(25,)	adam
Average	0.774751	9.08482	tanh	0.9999	0.8	1e-08	(100,)	adam
Average	0.774749	108.898	tanh	0.999	0.8	1e-06	(100, 25)	adam
Average	0.774744	115.295	tanh	0.9	0.99	1e-06	(100, 25)	adam
Average	0.774726	41.256	logistic	0.999	0.9	1e-08	(75,)	adam
Average	0.774605	4.12274	relu	0.9999	0.8	1e-06	(50,)	adam
Average	0.774602	115.826	tanh	0.9	0.9	1e-08	(100, 25)	adam
Average	0.774559	122.687	relu	0.8	0.8	1e-10	(100, 50)	adam
Average	0.774545	128.351	tanh	0.9	0.999	1e-06	(100, 25)	adam
Average	0.774491	4.8608	tanh	0.9999	0.9	1e-10	(50,)	adam
Average	0.774487	39.0717	logistic	0.999	0.8	1e-08	(75,)	adam
Average	0.774429	49.8939	logistic	0.999	0.9	1e-06	(100,)	adam
Average	0.774399	3.47191	relu	0.9999	0.99	1e-08	(25,)	adam
Average	0.774394	190.518	tanh	0.9999	0.9999	1e-06	(100, 50)	adam
Average	0.774334	125.326	tanh	0.999	0.9	1e-08	(100, 50)	adam
Average	0.774217	198.29	tanh	0.9999	0.9999	1e-10	(100, 50)	adam
Average	0.774167	13.3233	tanh	0.9999	0.9	1e-08	(200,)	adam
Average	0.774153	5.75392	tanh	0.9999	0.9	1e-06	(75,)	adam
Average	0.773893	230.098	relu	0.999	0.99	1e-06	(200, 100)	adam
Average	0.773887	12.4941	tanh	0.9999	0.8	1e-10	(200,)	adam
Average	0.773879	24.9154	logistic	0.999	0.8	1e-08	(50,)	adam
Average	0.773828	8.23295	relu	0.999	0.9	1e-06	(100, 25)	adam
Average	0.773813	5.40156	tanh	0.9999	0.9	1e-08	(75,)	adam
Average	0.773808	16.7081	relu	0.9999	0.9	1e-06	(200, 100)	adam
Average	0.773806	2.34811	relu	0.9999	0.9	1e-06	(25,)	adam
Average	0.773723	127.396	relu	0.8	0.9	1e-06	(100, 50)	adam
Average	0.77365	96.9065	logistic	0.9999	0.9999	1e-10	(100, 25)	adam
Average	0.773581	6.95505	tanh	0.9999	0.9	1e-08	(100,)	adam
Average	0.7735	33.7802	logistic	0.999	0.99	1e-06	(50, 25)	adam
Average	0.773481	44.6197	logistic	0.999	0.8	1e-10	(100,)	adam
Average	0.773342	2.51027	relu	0.9999	0.8	1e-06	(25,)	adam
Average	0.773275	35.5297	logistic	0.999	0.99	1e-08	(50, 25)	adam
Average	0.77326	26.1735	logistic	0.9999	0.999	1e-06	(75,)	adam
Average	0.773259	71.7521	logistic	0.9999	0.999	1e-06	(100, 50)	adam
Average	0.773215	93.9744	tanh	0.999	0.9999	1e-06	(100, 25)	adam
Average	0.773181	76.1009	logistic	0.9999	0.999	1e-08	(100, 50)	adam
Average	0.773085	129.723	relu	0.8	0.9	1e-10	(100, 50)	adam
Average	0.773037	6.04279	tanh	0.9999	0.8	1e-10	(100,)	adam
Average	0.773009	130.485	tanh	0.9	0.99	1e-10	(100, 25)	adam
Average	0.772921	122.851	tanh	0.8	0.999	1e-10	(100, 25)	adam
Average	0.772899	3.06562	relu	0.9999	0.9	1e-06	(50,)	adam
Average	0.772817	413.571	tanh	0.9999	0.99	1e-08	(200, 100)	adam
Average	0.772749	122.532	tanh	0.8	0.999	1e-08	(100, 25)	adam
Average	0.772724	23.9536	logistic	0.999	0.8	1e-10	(50,)	adam
Average	0.772705	52.7325	logistic	0.9999	0.999	1e-10	(100, 25)	adam
Average	0.772531	121.017	tanh	0.9	0.8	1e-08	(100, 25)	adam
Average	0.772521	5.81174	tanh	0.9999	0.9	1e-10	(75,)	adam
Average	0.772511	36.548	logistic	0.999	0.9	1e-08	(100,)	adam
Average	0.772509	35.242	logistic	0.999	0.9	1e-10	(75,)	adam
Average	0.772419	120.041	tanh	0.9	0.9	1e-06	(100, 25)	adam
Average	0.772319	30.3258	logistic	0.9999	0.999	1e-10	(75,)	adam
Average	0.772294	125.816	tanh	0.9	0.9999	1e-08	(100, 25)	adam
Average	0.772288	136.018	tanh	0.999	0.9	1e-10	(100, 50)	adam
Average	0.772233	121.164	tanh	0.8	0.9999	1e-06	(100, 25)	adam
Average	0.772162	37.8147	logistic	0.999	0.99	1e-10	(50, 25)	adam
Average	0.772121	13.2892	logistic	0.999	0.99	1e-06	(25,)	adam
Average	0.772088	18.1096	relu	0.999	0.9	1e-06	(200, 100)	adam
Average	0.772085	5.16797	tanh	0.9999	0.8	1e-10	(75,)	adam
Average	0.772081	127.463	tanh	0.9	0.8	1e-06	(100, 25)	adam
Average	0.772019	124.553	tanh	0.8	0.9999	1e-08	(100, 25)	adam
Average	0.771951	8.11221	relu	0.999	0.9	1e-06	(100, 50)	adam
Average	0.771792	2.55088	relu	0.9999	0.9	1e-08	(25,)	adam
Average	0.771704	3.95751	tanh	0.9999	0.8	1e-10	(50,)	adam
Average	0.771702	5.78293	tanh	0.9999	0.8	1e-06	(75,)	adam
Average	0.77168	23.3215	logistic	0.999	0.9	1e-10	(50,)	adam
Average	0.771668	43.8149	logistic	0.9999	0.999	1e-06	(100, 25)	adam
Average	0.771666	46.4572	logistic	0.9999	0.999	1e-08	(75, 25)	adam
Average	0.771655	78.2793	logistic	0.999	0.8	1e-10	(200,)	adam
Average	0.771596	138.899	tanh	0.8	0.99	1e-08	(100, 25)	adam
Average	0.771584	134.295	tanh	0.9	0.8	1e-10	(100, 25)	adam
Average	0.771579	121.445	logistic	0.9999	0.9999	1e-06	(100, 50)	adam
Average	0.771548	20.2263	logistic	0.9999	0.999	1e-08	(75,)	adam
Average	0.771467	10.4802	relu	0.999	0.9	1e-06	(50, 25)	adam
Average	0.771383	3.77504	relu	0.999	0.9	1e-06	(75, 25)	adam
Average	0.771349	17.0637	logistic	0.9999	0.9999	1e-08	(50,)	adam
Average	0.771283	136.74	tanh	0.8	0.8	1e-10	(100, 25)	adam
Average	0.771282	135.508	tanh	0.8	0.9	1e-08	(100, 25)	adam
Average	0.771231	89.4563	logistic	0.9999	0.9999	1e-06	(100, 25)	adam
Average	0.771145	26.3488	logistic	0.999	0.9	1e-06	(50,)	adam
Average	0.771127	130.94	tanh	0.8	0.9	1e-10	(100, 25)	adam
Average	0.771127	122.388	tanh	0.8	0.999	1e-06	(100, 25)	adam
Average	0.770922	154.996	tanh	0.999	0.9	1e-06	(100, 50)	adam
Average	0.770825	20.737	logistic	0.9999	0.9999	1e-10	(50,)	adam
Average	0.770808	131.781	tanh	0.8	0.8	1e-08	(100, 25)	adam
Average	0.77079	441.504	tanh	0.9999	0.99	1e-10	(200, 100)	adam
Average	0.770672	125.823	tanh	0.8	0.99	1e-10	(100, 25)	adam
Average	0.7705	156.469	tanh	0.999	0.8	1e-10	(100, 50)	adam
Average	0.770496	38.7538	logistic	0.9999	0.999	1e-08	(100, 25)	adam
Average	0.770442	114.319	tanh	0.9	0.9	1e-10	(100, 25)	adam
Average	0.770319	5.12112	tanh	0.9999	0.8	1e-08	(75,)	adam
Average	0.770282	98.6024	tanh	0.999	0.9999	1e-08	(100, 25)	adam
Average	0.770264	268.909	relu	0.99	0.999	1e-10	(200, 100)	adam
Average	0.770194	24.1205	logistic	0.999	0.9	1e-08	(50,)	adam
Average	0.770186	22.416	identity	0.999	0.9999	1e-10	(100, 50)	adam
Average	0.770125	2.78151	tanh	0.9999	0.99	1e-10	(25,)	adam
Average	0.770043	130.434	tanh	0.8	0.9	1e-06	(100, 25)	adam
Average	0.769978	62.9061	identity	0.999	0.99	1e-08	(200, 100)	adam
Average	0.769925	16.3	identity	0.999	0.999	1e-06	(100, 25)	adam
Average	0.769912	5.99966	identity	0.8	0.9	1e-06	(50, 25)	adam
Average	0.769861	56.1734	logistic	0.9999	0.9999	1e-06	(75, 25)	adam
Average	0.769858	2.56656	identity	0.9	0.8	1e-08	(25,)	adam
Average	0.769847	135.05	tanh	0.8	0.8	1e-06	(100, 25)	adam
Average	0.7698	121.002	tanh	0.9	0.9999	1e-10	(100, 25)	adam
Average	0.769794	2.97684	identity	0.8	0.8	1e-10	(25,)	adam
Average	0.76978	133.736	tanh	0.8	0.99	1e-06	(100, 25)	adam
Average	0.769758	3.62644	identity	0.8	0.9	1e-10	(50,)	adam
Average	0.769728	112.367	logistic	0.9999	0.9999	1e-10	(100, 50)	adam
Average	0.769707	2.2437	relu	0.9999	0.9	1e-10	(25,)	adam
Average	0.769694	33.8932	logistic	0.999	0.9	1e-06	(75,)	adam
Average	0.769676	22.9125	identity	0.999	0.999	1e-06	(100, 50)	adam
Average	0.769657	42.2098	logistic	0.999	0.9	1e-10	(100,)	adam
Average	0.769647	62.6516	logistic	0.9999	0.9999	1e-08	(75, 25)	adam
Average	0.769628	54.4702	logistic	0.9999	0.999	1e-10	(100, 50)	adam
Average	0.769613	5.63568	identity	0.8	0.8	1e-08	(100,)	adam
Average	0.769612	290.555	relu	0.99	0.9999	1e-08	(200, 100)	adam
Average	0.769597	2.88362	identity	0.8	0.9	1e-08	(25,)	adam
Average	0.769561	5.01528	identity	0.9	0.9	1e-08	(75,)	adam
Average	0.769547	61.6931	logistic	0.9999	0.9999	1e-10	(75, 25)	adam
Average	0.769542	71.9566	identity	0.999	0.999	1e-06	(200, 100)	adam
Average	0.769506	5.79769	identity	0.8	0.8	1e-06	(100,)	adam
Average	0.769413	255.831	relu	0.999	0.99	1e-10	(200, 100)	adam
Average	0.769408	3.6839	identity	0.9	0.9	1e-08	(50,)	adam
Average	0.769396	2.72989	identity	0.8	0.9	1e-10	(25,)	adam
Average	0.76939	5.58808	identity	0.99	0.9	1e-10	(75,)	adam
Average	0.769366	22.1926	identity	0.999	0.99	1e-08	(100, 50)	adam
Average	0.769361	71.2811	identity	0.999	0.999	1e-10	(200, 100)	adam
Average	0.769341	4.01934	identity	0.9	0.8	1e-06	(50,)	adam
Average	0.769339	4.93996	identity	0.8	0.9	1e-10	(75,)	adam
Average	0.769337	4.26891	identity	0.8	0.999	1e-08	(50,)	adam
Average	0.769325	3.64598	tanh	0.9999	0.9	1e-08	(50,)	adam
Average	0.769315	3.8493	identity	0.99	0.9	1e-06	(50,)	adam
Average	0.769315	14.2557	identity	0.999	0.99	1e-06	(200,)	adam
Average	0.769308	54.5863	identity	0.8	0.8	1e-10	(200, 100)	adam
Average	0.769296	259.497	relu	0.99	0.999	1e-06	(200, 100)	adam
Average	0.769287	9.15855	identity	0.999	0.99	1e-10	(50, 25)	adam
Average	0.769284	12.7271	identity	0.999	0.9999	1e-10	(75, 25)	adam
Average	0.769283	4.13158	identity	0.99	0.999	1e-06	(50,)	adam
Average	0.769269	3.99306	identity	0.9	0.8	1e-10	(50,)	adam
Average	0.769267	124.369	tanh	0.8	0.9999	1e-10	(100, 25)	adam
Average	0.76926	3.81348	identity	0.8	0.8	1e-08	(50,)	adam
Average	0.76926	14.0668	identity	0.999	0.9999	1e-08	(200,)	adam
Average	0.76925	3.21183	identity	0.99	0.99	1e-10	(25,)	adam
Average	0.769226	9.77642	identity	0.999	0.9999	1e-08	(50, 25)	adam
Average	0.769204	3.82199	identity	0.9	0.9	1e-10	(50,)	adam
Average	0.769202	15.6967	identity	0.999	0.999	1e-08	(100, 25)	adam
Average	0.769201	3.12065	identity	0.99	0.8	1e-10	(25,)	adam
Average	0.769189	10.4916	identity	0.9	0.8	1e-10	(200,)	adam
Average	0.769185	2.6645	identity	0.8	0.8	1e-06	(25,)	adam
Average	0.769163	23.5141	identity	0.999	0.99	1e-06	(100, 50)	adam
Average	0.769153	4.88067	identity	0.8	0.9	1e-08	(75,)	adam
Average	0.769148	4.27866	identity	0.99	0.8	1e-10	(50,)	adam
Average	0.769141	5.13666	identity	0.9	0.8	1e-10	(75,)	adam
Average	0.769132	2.90575	relu	0.999	0.8	1e-06	(50, 25)	adam
Average	0.769114	5.73891	identity	0.8	0.8	1e-10	(100,)	adam
Average	0.76911	74.9813	identity	0.999	0.9999	1e-06	(200, 100)	adam
Average	0.769109	23.3393	identity	0.999	0.999	1e-10	(100, 50)	adam
Average	0.769103	3.20058	identity	0.99	0.9	1e-10	(25,)	adam
Average	0.769097	11.0717	identity	0.8	0.9	1e-08	(200,)	adam
Average	0.769088	2.79233	identity	0.8	0.9	1e-06	(25,)	adam
Average	0.769062	4.92381	identity	0.8	0.8	1e-10	(75,)	adam
Average	0.76906	5.20965	identity	0.8	0.9999	1e-08	(75,)	adam
Average	0.76906	3.54955	identity	0.99	0.9999	1e-06	(25,)	adam
Average	0.769037	9.31766	identity	0.8	0.9	1e-08	(75, 25)	adam
Average	0.769031	15.8442	identity	0.999	0.999	1e-10	(200,)	adam
Average	0.769018	4.05079	identity	0.9	0.9999	1e-06	(50,)	adam
Average	0.769016	2.82223	identity	0.9	0.8	1e-10	(25,)	adam
Average	0.769014	3.31904	identity	0.9	0.99	1e-06	(25,)	adam
Average	0.769005	8.36625	identity	0.999	0.9999	1e-10	(75,)	adam
Average	0.769	2.04124	relu	0.9999	0.8	1e-08	(25,)	adam
Average	0.768997	15.1956	identity	0.999	0.999	1e-10	(100, 25)	adam
Average	0.768983	5.46141	relu	0.999	0.8	1e-06	(75, 25)	adam
Average	0.768976	6.2075	identity	0.8	0.9	1e-06	(100,)	adam
Average	0.768974	6.39225	identity	0.8	0.8	1e-06	(50, 25)	adam
Average	0.768951	12.4945	identity	0.999	0.99	1e-06	(75, 25)	adam
Average	0.768947	4.05556	identity	0.9	0.999	1e-08	(50,)	adam
Average	0.768944	9.46987	identity	0.999	0.9999	1e-10	(50, 25)	adam
Average	0.76893	3.22449	identity	0.99	0.9	1e-06	(25,)	adam
Average	0.768914	67.6896	identity	0.999	0.9999	1e-08	(200, 100)	adam
Average	0.768907	3.26087	identity	0.9	0.999	1e-10	(25,)	adam
Average	0.768906	4.64357	identity	0.8	0.8	1e-08	(75,)	adam
Average	0.7689	2.88839	identity	0.9	0.999	1e-06	(25,)	adam
Average	0.768899	63.3969	identity	0.999	0.99	1e-06	(200, 100)	adam
Average	0.768893	3.50107	identity	0.99	0.999	1e-06	(25,)	adam
Average	0.768888	4.30248	identity	0.8	0.8	1e-06	(75,)	adam
Average	0.768868	11.2375	identity	0.8	0.8	1e-06	(100, 25)	adam
Average	0.768859	12.7152	logistic	0.999	0.99	1e-10	(25,)	adam
Average	0.768858	10.444	identity	0.999	0.999	1e-08	(75, 25)	adam
Average	0.768841	22.4415	identity	0.999	0.9999	1e-06	(100, 50)	adam
Average	0.768838	3.60474	identity	0.8	0.8	1e-10	(50,)	adam
Average	0.768838	5.98718	identity	0.99	0.9	1e-10	(100,)	adam
Average	0.768836	4.53334	identity	0.9	0.9	1e-10	(75,)	adam
Average	0.768818	9.27844	identity	0.999	0.999	1e-06	(50, 25)	adam
Average	0.768804	9.88414	identity	0.99	0.9	1e-10	(200,)	adam
Average	0.768804	5.83051	identity	0.9	0.9	1e-08	(100,)	adam
Average	0.768802	14.0571	identity	0.999	0.99	1e-08	(100, 25)	adam
Average	0.768802	6.68824	identity	0.8	0.8	1e-08	(50, 25)	adam
Average	0.768792	5.94165	identity	0.99	0.8	1e-08	(100,)	adam
Average	0.768786	5.60785	identity	0.8	0.9	1e-08	(100,)	adam
Average	0.768784	5.50352	identity	0.8	0.99	1e-06	(75,)	adam
Average	0.768781	3.3853	identity	0.8	0.9999	1e-10	(25,)	adam
Average	0.768773	3.26195	identity	0.99	0.8	1e-06	(25,)	adam
Average	0.768761	4.93544	identity	0.9	0.8	1e-08	(75,)	adam
Average	0.768759	15.4509	identity	0.999	0.9999	1e-10	(100, 25)	adam
Average	0.768751	3.69184	identity	0.8	0.8	1e-06	(50,)	adam
Average	0.768737	15.0596	identity	0.999	0.9999	1e-06	(100, 25)	adam
Average	0.768734	6.3349	identity	0.999	0.99	1e-10	(75,)	adam
Average	0.768729	2.83128	identity	0.9	0.9	1e-10	(25,)	adam
Average	0.768713	49.2761	logistic	0.9999	0.9999	1e-10	(50, 25)	adam
Average	0.768712	6.5283	identity	0.9	0.999	1e-08	(50, 25)	adam
Average	0.768696	5.76184	identity	0.99	0.999	1e-06	(75,)	adam
Average	0.768684	8.97108	identity	0.99	0.9999	1e-10	(75, 25)	adam
Average	0.768683	14.6788	identity	0.999	0.999	1e-08	(200,)	adam
Average	0.768677	12.8489	identity	0.999	0.99	1e-08	(75, 25)	adam
Average	0.768675	3.04237	identity	0.9	0.9	1e-06	(25,)	adam
Average	0.768674	68.3394	identity	0.999	0.9999	1e-10	(200, 100)	adam
Average	0.76867	75.7619	identity	0.999	0.999	1e-08	(200, 100)	adam
Average	0.76867	5.61376	identity	0.9	0.9	1e-10	(100,)	adam
Average	0.768664	14.3758	identity	0.999	0.9999	1e-10	(200,)	adam
Average	0.768663	6.22321	identity	0.9	0.99	1e-08	(100,)	adam
Average	0.768663	22.1557	identity	0.999	0.999	1e-08	(100, 50)	adam
Average	0.768655	3.08648	identity	0.99	0.9	1e-08	(25,)	adam
Average	0.768635	5.14111	identity	0.99	0.9	1e-08	(75,)	adam
Average	0.768635	3.97068	tanh	0.9999	0.8	1e-06	(50,)	adam
Average	0.768619	5.42467	identity	0.8	0.99	1e-08	(75,)	adam
Average	0.768617	9.79726	identity	0.8	0.99	1e-08	(75, 25)	adam
Average	0.768616	4.33137	identity	0.9	0.99	1e-10	(50,)	adam
Average	0.768616	2.96579	identity	0.9	0.99	1e-08	(25,)	adam
Average	0.768607	3.54006	identity	0.8	0.99	1e-06	(25,)	adam
Average	0.768607	16.1249	identity	0.8	0.8	1e-08	(100, 50)	adam
Average	0.768604	3.21426	identity	0.99	0.8	1e-08	(25,)	adam
Average	0.768601	6.10489	identity	0.99	0.99	1e-08	(100,)	adam
Average	0.768592	3.16693	identity	0.8	0.999	1e-10	(25,)	adam
Average	0.768591	4.50768	identity	0.9	0.8	1e-06	(75,)	adam
[truncated: 16,001 more rows]

## Sheet: MLP-SGD
Cell	Mean Test Score	Mean Fit Time	activation	hidden_layer_sizes	learning_rate	momentum	solver
Average	0.797279	63.5542	relu	(200,)	adaptive	0.99	sgd
Average	0.797101	31.9805	relu	(100,)	adaptive	0.99	sgd
Average	0.797057	16.7426	relu	(50,)	adaptive	0.99	sgd
Average	0.796902	11.2163	relu	(25,)	adaptive	0.99	sgd
Average	0.796749	245.027	tanh	(200, 100)	adaptive	0.99	sgd
Average	0.79671	62.1331	tanh	(100, 25)	adaptive	0.99	sgd
Average	0.79663	23.0775	relu	(75,)	adaptive	0.99	sgd
Average	0.796556	16.5629	relu	(75,)	constant	0.99	sgd
Average	0.796143	11.9317	relu	(50,)	constant	0.99	sgd
Average	0.795941	36.1476	tanh	(50, 25)	adaptive	0.99	sgd
Average	0.795933	22.5818	relu	(100,)	constant	0.99	sgd
Average	0.795529	28.1104	tanh	(75,)	adaptive	0.99	sgd
Average	0.795465	568.87	relu	(200, 100)	constant	0.9	sgd
Average	0.795463	21.5132	tanh	(50,)	adaptive	0.99	sgd
Average	0.795457	96.2375	tanh	(100, 50)	adaptive	0.99	sgd
Average	0.795438	37.5905	tanh	(100,)	adaptive	0.99	sgd
Average	0.795413	49.9038	tanh	(75, 25)	adaptive	0.99	sgd
Average	0.795349	20.9882	logistic	(25,)	adaptive	0.99	sgd
Average	0.795318	602.283	relu	(200, 100)	adaptive	0.9	sgd
Average	0.79526	571.87	tanh	(200, 100)	adaptive	0.9	sgd
Average	0.795212	18.9508	relu	(50, 25)	constant	0.99	sgd
Average	0.79521	71.5349	tanh	(200,)	adaptive	0.99	sgd
Average	0.79507	178.39	tanh	(100, 50)	constant	0.9	sgd
Average	0.794995	130.385	tanh	(100, 25)	adaptive	0.9	sgd
Average	0.794979	40.7369	tanh	(100, 25)	constant	0.99	sgd
Average	0.794941	12.1578	tanh	(25,)	adaptive	0.99	sgd
Average	0.794908	33.6713	relu	(50, 25)	adaptive	0.99	sgd
Average	0.79479	6.67594	relu	(25,)	constant	0.99	sgd
Average	0.794761	91.021	relu	(75, 25)	adaptive	0.9	sgd
Average	0.794677	167.467	tanh	(200, 100)	constant	0.99	sgd
Average	0.794667	87.8193	relu	(75, 25)	constant	0.9	sgd
Average	0.794604	20.5238	tanh	(75,)	constant	0.99	sgd
Average	0.794601	44.5079	relu	(200,)	constant	0.99	sgd
Average	0.794552	49.8325	tanh	(200,)	constant	0.99	sgd
Average	0.79452	174.511	relu	(100, 50)	constant	0.9	sgd
Average	0.794515	490.277	tanh	(200, 100)	constant	0.9	sgd
Average	0.794504	191.267	tanh	(100, 50)	adaptive	0.9	sgd
Average	0.794403	178.291	relu	(100, 50)	adaptive	0.9	sgd
Average	0.794362	118.28	relu	(100, 25)	adaptive	0.9	sgd
Average	0.794358	121.027	tanh	(100, 25)	constant	0.9	sgd
Average	0.794352	67.823	relu	(50, 25)	adaptive	0.9	sgd
Average	0.79431	55.1285	logistic	(50, 25)	adaptive	0.99	sgd
Average	0.794277	109.738	relu	(100, 25)	constant	0.9	sgd
Average	0.794214	29.392	logistic	(50,)	constant	0.99	sgd
Average	0.794212	9.54477	tanh	(25,)	constant	0.99	sgd
Average	0.79419	31.7682	logistic	(50,)	adaptive	0.99	sgd
Average	0.794087	15.7507	tanh	(50,)	constant	0.99	sgd
Average	0.794013	4.13542	relu	(25,)	constant	0.999	sgd
Average	0.793923	103.812	tanh	(75, 25)	adaptive	0.9	sgd
Average	0.793914	99.3795	tanh	(75, 25)	constant	0.9	sgd
Average	0.793879	17.6555	logistic	(25,)	constant	0.99	sgd
Average	0.793875	27.2931	tanh	(100,)	constant	0.99	sgd
Average	0.793686	22.8132	tanh	(50, 25)	constant	0.99	sgd
Average	0.793541	33.7497	tanh	(75, 25)	constant	0.99	sgd
Average	0.793444	74.7213	tanh	(50, 25)	constant	0.9	sgd
Average	0.793407	67.2681	tanh	(100, 50)	constant	0.99	sgd
Average	0.793136	7.51531	relu	(50,)	constant	0.999	sgd
Average	0.793123	71.5399	logistic	(75, 25)	constant	0.99	sgd
Average	0.793077	48.7772	logistic	(50, 25)	constant	0.99	sgd
Average	0.79307	66.1289	relu	(50, 25)	constant	0.9	sgd
Average	0.793066	45.1576	logistic	(75,)	adaptive	0.99	sgd
Average	0.793058	79.2036	logistic	(75, 25)	adaptive	0.99	sgd
Average	0.793049	36.6545	logistic	(75,)	constant	0.99	sgd
Average	0.793038	45.8705	relu	(75, 25)	adaptive	0.99	sgd
Average	0.792781	29.2886	relu	(75, 25)	constant	0.99	sgd
Average	0.792755	144.539	logistic	(100, 50)	adaptive	0.99	sgd
Average	0.792711	78.9836	tanh	(50, 25)	adaptive	0.9	sgd
Average	0.792292	98.4464	logistic	(100, 25)	adaptive	0.99	sgd
Average	0.792203	114.502	relu	(200,)	constant	0.9	sgd
Average	0.7918	122.219	relu	(200,)	adaptive	0.9	sgd
Average	0.791537	118.021	logistic	(100, 50)	constant	0.99	sgd
Average	0.791498	61.6205	relu	(100, 25)	adaptive	0.99	sgd
Average	0.791451	46.891	logistic	(100,)	constant	0.99	sgd
Average	0.791355	37.5689	relu	(100, 25)	constant	0.99	sgd
Average	0.791241	7.15329	tanh	(25,)	constant	0.999	sgd
Average	0.791223	60.5255	relu	(100,)	constant	0.9	sgd
Average	0.79116	619.643	tanh	(200, 100)	adaptive	0.8	sgd
Average	0.791093	51.4188	logistic	(100,)	adaptive	0.99	sgd
Average	0.791024	62.8134	relu	(100,)	adaptive	0.9	sgd
Average	0.791006	596.302	relu	(200, 100)	constant	0.8	sgd
Average	0.790972	20.929	logistic	(100,)	constant	0.999	sgd
Average	0.790645	10.281	relu	(75,)	constant	0.999	sgd
Average	0.790643	49.6714	relu	(75,)	adaptive	0.9	sgd
Average	0.790388	35.7276	relu	(50,)	adaptive	0.9	sgd
Average	0.790362	611.32	relu	(200, 100)	adaptive	0.8	sgd
Average	0.790355	215.222	tanh	(100, 50)	adaptive	0.8	sgd
Average	0.790291	106.583	relu	(100, 50)	adaptive	0.99	sgd
Average	0.790267	612.746	tanh	(200, 100)	constant	0.8	sgd
Average	0.790225	145.078	tanh	(100, 25)	adaptive	0.8	sgd
Average	0.790066	47.9174	relu	(75,)	constant	0.9	sgd
Average	0.790041	139.178	tanh	(100, 25)	constant	0.8	sgd
Average	0.789921	401.799	logistic	(200, 100)	adaptive	0.99	sgd
Average	0.789885	34.4753	relu	(50,)	constant	0.9	sgd
Average	0.78973	126.711	relu	(100, 25)	adaptive	0.8	sgd
Average	0.789551	101.303	logistic	(200,)	adaptive	0.99	sgd
Average	0.789497	193.977	relu	(100, 50)	constant	0.8	sgd
Average	0.789419	78.3927	tanh	(100,)	constant	0.9	sgd
Average	0.789361	153.175	tanh	(200,)	adaptive	0.9	sgd
Average	0.789292	121.516	relu	(100, 25)	constant	0.8	sgd
Average	0.789257	194.506	relu	(100, 50)	adaptive	0.8	sgd
Average	0.789212	55.2008	relu	(100, 50)	constant	0.99	sgd
Average	0.789201	15.849	relu	(50, 25)	constant	0.999	sgd
Average	0.789031	62.087	tanh	(75,)	adaptive	0.9	sgd
Average	0.789013	112.493	tanh	(75, 25)	constant	0.8	sgd
Average	0.788986	201.386	tanh	(100, 50)	constant	0.8	sgd
Average	0.788899	12.9425	relu	(100,)	constant	0.999	sgd
Average	0.788792	79.9671	tanh	(100,)	adaptive	0.9	sgd
Average	0.788765	44.0157	tanh	(50,)	adaptive	0.9	sgd
Average	0.788748	148.042	tanh	(200,)	constant	0.9	sgd
Average	0.788559	59.4552	tanh	(75,)	constant	0.9	sgd
Average	0.78852	43.4092	tanh	(50,)	constant	0.9	sgd
Average	0.788454	79.7576	logistic	(100, 25)	constant	0.99	sgd
Average	0.788375	100.108	relu	(75, 25)	adaptive	0.8	sgd
Average	0.788276	21.7704	relu	(25,)	constant	0.9	sgd
Average	0.788272	113.386	tanh	(75, 25)	adaptive	0.8	sgd
Average	0.788064	22.7173	relu	(25,)	adaptive	0.9	sgd
Average	0.788051	22.2499	relu	(100, 50)	constant	0.9999	sgd
Average	0.787744	82.579	tanh	(50, 25)	constant	0.8	sgd
Average	0.78769	10.9743	tanh	(50,)	constant	0.999	sgd
Average	0.787587	27.0257	tanh	(25,)	adaptive	0.9	sgd
Average	0.787267	86.1649	tanh	(50, 25)	adaptive	0.8	sgd
Average	0.787225	98.2962	relu	(75, 25)	constant	0.8	sgd
Average	0.787218	25.8358	tanh	(25,)	constant	0.9	sgd
Average	0.786977	71.6318	relu	(50, 25)	constant	0.8	sgd
Average	0.786819	72.7829	relu	(50, 25)	adaptive	0.8	sgd
Average	0.786783	75.3626	logistic	(200,)	constant	0.99	sgd
Average	0.786273	122.789	relu	(200,)	adaptive	0.8	sgd
Average	0.785637	115.756	relu	(200,)	constant	0.8	sgd
Average	0.785515	7.93971	logistic	(25,)	constant	0.999	sgd
Average	0.78447	64.6032	relu	(100,)	adaptive	0.8	sgd
Average	0.784054	47.4118	relu	(75,)	constant	0.8	sgd
Average	0.784014	49.8931	relu	(75,)	adaptive	0.8	sgd
Average	0.783996	24.7627	relu	(75, 25)	constant	0.999	sgd
Average	0.783996	61.6959	relu	(100,)	constant	0.8	sgd
Average	0.783828	15.8424	tanh	(75,)	constant	0.999	sgd
Average	0.78382	15.564	relu	(100, 25)	constant	0.9999	sgd
Average	0.783791	12.3097	relu	(75, 25)	constant	0.9999	sgd
Average	0.783444	14.0185	logistic	(75,)	constant	0.999	sgd
Average	0.782808	36.84	relu	(50,)	adaptive	0.8	sgd
Average	0.782412	30.8178	relu	(100, 25)	constant	0.999	sgd
Average	0.782172	10.7522	logistic	(50,)	constant	0.999	sgd
Average	0.782164	34.2369	relu	(50,)	constant	0.8	sgd
Average	0.782112	155.092	tanh	(200,)	adaptive	0.8	sgd
Average	0.782098	83.2695	tanh	(100,)	constant	0.8	sgd
Average	0.781982	64.429	tanh	(75,)	constant	0.8	sgd
Average	0.781577	85.4346	tanh	(100,)	adaptive	0.8	sgd
Average	0.781439	152.178	tanh	(200,)	constant	0.8	sgd
Average	0.781304	12.5739	relu	(200,)	constant	0.9999	sgd
Average	0.781225	3.70837	relu	(50,)	constant	0.9999	sgd
Average	0.781186	65.1411	tanh	(75,)	adaptive	0.8	sgd
Average	0.781177	47.2384	tanh	(50,)	adaptive	0.8	sgd
Average	0.780953	9.64078	tanh	(25,)	adaptive	0.999	sgd
Average	0.780813	44.8182	tanh	(50,)	constant	0.8	sgd
Average	0.780799	22.6406	relu	(25,)	constant	0.8	sgd
Average	0.780795	189.746	logistic	(200, 100)	constant	0.999	sgd
Average	0.780595	22.9299	relu	(25,)	adaptive	0.8	sgd
Average	0.780524	87.4518	relu	(200, 100)	constant	0.9999	sgd
Average	0.780522	6.45874	relu	(100,)	constant	0.9999	sgd
Average	0.780328	312.84	logistic	(200, 100)	constant	0.99	sgd
Average	0.780296	24.3864	logistic	(50, 25)	constant	0.999	sgd
Average	0.779766	62.1618	logistic	(100, 50)	constant	0.999	sgd
Average	0.779259	30.8554	logistic	(200,)	constant	0.999	sgd
Average	0.778859	28.9654	tanh	(25,)	adaptive	0.8	sgd
Average	0.7784	4.27597	relu	(75,)	constant	0.9999	sgd
Average	0.777767	28.9948	tanh	(25,)	constant	0.8	sgd
Average	0.777643	26.7542	relu	(200,)	constant	0.999	sgd
Average	0.776829	35.7281	logistic	(75, 25)	constant	0.999	sgd
Average	0.776237	36.2106	logistic	(100, 25)	constant	0.999	sgd
Average	0.776225	21.3773	tanh	(100,)	constant	0.999	sgd
Average	0.775898	24.3137	relu	(50, 25)	adaptive	0.999	sgd
Average	0.774073	39.6475	tanh	(200,)	constant	0.999	sgd
Average	0.774054	19.6241	tanh	(200,)	constant	0.9999	sgd
Average	0.77357	17.2821	tanh	(50,)	adaptive	0.999	sgd
Average	0.773043	285.652	relu	(200, 100)	constant	0.99	sgd
Average	0.772781	7.95257	tanh	(75,)	constant	0.9999	sgd
Average	0.772156	50.8076	relu	(100, 50)	constant	0.999	sgd
Average	0.771883	21.2518	tanh	(50, 25)	constant	0.9999	sgd
Average	0.771159	2.34841	relu	(25,)	constant	0.9999	sgd
Average	0.771	483.814	relu	(200, 100)	adaptive	0.99	sgd
Average	0.770881	16.0757	relu	(75,)	adaptive	0.999	sgd
Average	0.77076	14.6629	identity	(50, 25)	adaptive	0.99	sgd
Average	0.770508	37.9385	identity	(100, 50)	adaptive	0.99	sgd
Average	0.770247	121.566	identity	(200, 100)	adaptive	0.99	sgd
Average	0.770199	12.7903	identity	(100,)	adaptive	0.99	sgd
Average	0.770067	19.9198	identity	(75, 25)	adaptive	0.99	sgd
Average	0.770035	25.372	identity	(100, 25)	adaptive	0.99	sgd
Average	0.769882	22.7491	identity	(200,)	adaptive	0.99	sgd
Average	0.769641	5.20966	identity	(25,)	adaptive	0.99	sgd
Average	0.769553	9.82902	identity	(75,)	adaptive	0.99	sgd
Average	0.769468	7.50781	identity	(50,)	adaptive	0.99	sgd
Average	0.769436	6.52891	relu	(25,)	adaptive	0.999	sgd
Average	0.769263	5.86368	identity	(100,)	constant	0.99	sgd
Average	0.769211	4.88408	tanh	(50,)	constant	0.9999	sgd
Average	0.768886	10.2106	identity	(200,)	constant	0.99	sgd
Average	0.768829	3.69522	identity	(50,)	constant	0.99	sgd
Average	0.768825	50.127	identity	(200, 100)	constant	0.99	sgd
Average	0.768631	9.24801	tanh	(100,)	constant	0.9999	sgd
Average	0.768567	2.8281	identity	(25,)	constant	0.99	sgd
Average	0.768442	186.928	identity	(200, 100)	adaptive	0.9	sgd
Average	0.768424	38.3041	relu	(75, 25)	adaptive	0.999	sgd
Average	0.768328	36.0105	tanh	(75, 25)	constant	0.9999	sgd
Average	0.768309	39.3287	identity	(100, 25)	adaptive	0.9	sgd
Average	0.768238	4.85584	identity	(75,)	constant	0.99	sgd
Average	0.768126	135.208	identity	(200, 100)	constant	0.9	sgd
Average	0.768049	62.5039	identity	(100, 50)	adaptive	0.9	sgd
Average	0.767942	32.2482	identity	(75, 25)	adaptive	0.9	sgd
Average	0.767686	43.5556	identity	(100, 50)	constant	0.9	sgd
Average	0.767685	11.0547	identity	(100, 25)	constant	0.99	sgd
Average	0.767654	24.272	identity	(50, 25)	adaptive	0.9	sgd
Average	0.76764	18.1371	identity	(50, 25)	constant	0.9	sgd
Average	0.767632	30.0212	identity	(100, 25)	constant	0.9	sgd
Average	0.767546	6.72225	identity	(50, 25)	constant	0.99	sgd
Average	0.7675	22.7239	identity	(75, 25)	constant	0.9	sgd
Average	0.767498	15.1028	identity	(100, 50)	constant	0.99	sgd
Average	0.767463	8.97085	identity	(75, 25)	constant	0.99	sgd
Average	0.767203	50.7036	tanh	(100, 25)	constant	0.9999	sgd
Average	0.767149	21.9195	relu	(100,)	adaptive	0.999	sgd
Average	0.767053	59.332	logistic	(100, 50)	constant	0.9999	sgd
Average	0.766874	196.996	identity	(200, 100)	constant	0.8	sgd
Average	0.766681	32.7443	tanh	(50, 25)	constant	0.999	sgd
Average	0.766595	51.1682	identity	(100, 25)	adaptive	0.8	sgd
Average	0.766565	243.69	identity	(200, 100)	adaptive	0.8	sgd
Average	0.766431	20.8077	identity	(75,)	adaptive	0.9	sgd
Average	0.766365	11.526	relu	(50,)	adaptive	0.999	sgd
Average	0.766326	53.6278	logistic	(200,)	adaptive	0.999	sgd
Average	0.766262	44.9428	identity	(200,)	adaptive	0.9	sgd
Average	0.766213	61.6488	identity	(100, 50)	constant	0.8	sgd
Average	0.7662	26.5127	logistic	(100,)	adaptive	0.999	sgd
Average	0.766106	41.3592	identity	(100, 25)	constant	0.8	sgd
Average	0.766103	13.0196	identity	(50,)	constant	0.9	sgd
Average	0.766055	41.0738	identity	(75, 25)	adaptive	0.8	sgd
Average	0.766033	37.1639	identity	(200,)	constant	0.9	sgd
Average	0.765986	31.587	identity	(50, 25)	adaptive	0.8	sgd
Average	0.765954	75.4711	identity	(100, 50)	adaptive	0.8	sgd
Average	0.76589	32.7586	identity	(75, 25)	constant	0.8	sgd
Average	0.765885	25.116	identity	(50, 25)	constant	0.8	sgd
Average	0.765851	16.325	identity	(75,)	constant	0.9	sgd
Average	0.765645	19.407	identity	(100,)	constant	0.9	sgd
Average	0.765522	23.7565	identity	(100,)	adaptive	0.9	sgd
Average	0.765458	3.06087	tanh	(25,)	constant	0.9999	sgd
Average	0.765284	14.9719	identity	(50,)	adaptive	0.9	sgd
Average	0.765261	10.7627	identity	(25,)	adaptive	0.9	sgd
Average	0.765243	8.05882	identity	(25,)	constant	0.9	sgd
Average	0.765112	162.317	logistic	(200, 100)	constant	0.9999	sgd
Average	0.764059	46.4288	identity	(200, 100)	constant	0.999	sgd
Average	0.76382	24.2154	logistic	(25,)	adaptive	0.9	sgd
Average	0.763698	54.4248	identity	(200,)	adaptive	0.8	sgd
Average	0.763486	23.0399	logistic	(25,)	constant	0.9	sgd
Average	0.763433	23.5833	identity	(100,)	constant	0.8	sgd
Average	0.76324	43.8833	identity	(200,)	constant	0.8	sgd
Average	0.763081	7.67791	relu	(50, 25)	constant	0.9999	sgd
Average	0.763076	37.5819	logistic	(50,)	adaptive	0.9	sgd
Average	0.763048	28.5311	identity	(100,)	adaptive	0.8	sgd
Average	0.762996	21.6944	identity	(75,)	adaptive	0.8	sgd
Average	0.762755	5.4717	identity	(50, 25)	constant	0.999	sgd
Average	0.762735	17.0956	identity	(50,)	adaptive	0.8	sgd
Average	0.76273	10.3506	identity	(100, 25)	constant	0.999	sgd
Average	0.762671	36.5482	logistic	(50,)	constant	0.9	sgd
Average	0.762604	7.63096	identity	(75, 25)	constant	0.999	sgd
Average	0.762527	10.7459	logistic	(25,)	adaptive	0.999	sgd
Average	0.762482	13.976	identity	(50,)	constant	0.8	sgd
Average	0.762473	4.10947	identity	(75,)	constant	0.999	sgd
Average	0.76244	18.9138	identity	(75,)	constant	0.8	sgd
Average	0.762137	51.825	logistic	(75,)	adaptive	0.9	sgd
Average	0.761869	11.5078	identity	(25,)	adaptive	0.8	sgd
Average	0.761829	49.8177	logistic	(75,)	constant	0.9	sgd
Average	0.76178	9.34716	identity	(25,)	constant	0.8	sgd
Average	0.761573	1.98176	identity	(25,)	constant	0.999	sgd
Average	0.761296	24.8939	tanh	(75,)	adaptive	0.999	sgd
Average	0.761248	4.8713	identity	(100,)	constant	0.999	sgd
Average	0.761017	13.2212	identity	(100, 50)	constant	0.999	sgd
Average	0.76088	3.29679	identity	(50,)	constant	0.999	sgd
Average	0.760714	62.3409	logistic	(100,)	adaptive	0.9	sgd
Average	0.760663	9.18627	identity	(200,)	constant	0.999	sgd
Average	0.760584	5.26302	logistic	(50,)	constant	0.9999	sgd
Average	0.760282	58.0511	logistic	(100,)	constant	0.9	sgd
Average	0.759438	75.2043	logistic	(50, 25)	adaptive	0.9	sgd
Average	0.759326	79.9991	relu	(100, 50)	adaptive	0.999	sgd
Average	0.759112	41.5567	tanh	(50, 25)	adaptive	0.999	sgd
Average	0.758688	109.249	logistic	(200,)	adaptive	0.9	sgd
Average	0.758669	194.805	relu	(200, 100)	constant	0.999	sgd
Average	0.758394	98.8566	logistic	(200,)	constant	0.9	sgd
Average	0.75835	99.1612	logistic	(75, 25)	adaptive	0.9	sgd
Average	0.758326	119.442	logistic	(100, 25)	constant	0.9	sgd
Average	0.758198	79.8274	tanh	(100, 50)	constant	0.9999	sgd
Average	0.758197	125.856	logistic	(100, 25)	adaptive	0.9	sgd
Average	0.758157	184.79	logistic	(100, 50)	adaptive	0.9	sgd
Average	0.757941	94.0475	logistic	(75, 25)	constant	0.9	sgd
Average	0.757852	168.733	logistic	(100, 50)	constant	0.9	sgd
Average	0.757468	22.9039	logistic	(25,)	adaptive	0.8	sgd
Average	0.757435	32.3604	logistic	(100, 25)	constant	0.9999	sgd
Average	0.757399	501.561	logistic	(200, 100)	constant	0.9	sgd
Average	0.757351	5.59651	logistic	(75,)	constant	0.9999	sgd
Average	0.75702	531.484	logistic	(200, 100)	adaptive	0.9	sgd
Average	0.756975	46.2255	relu	(100, 25)	adaptive	0.999	sgd
Average	0.756855	25.5481	logistic	(200,)	constant	0.9999	sgd
Average	0.756744	21.9291	logistic	(25,)	constant	0.8	sgd
Average	0.756608	50.8908	tanh	(75, 25)	constant	0.999	sgd
Average	0.756591	33.7189	logistic	(50,)	constant	0.8	sgd
Average	0.756395	36.227	logistic	(50,)	adaptive	0.8	sgd
Average	0.756142	46.6208	logistic	(75,)	constant	0.8	sgd
Average	0.75611	45.115	logistic	(75, 25)	adaptive	0.999	sgd
Average	0.755985	49.0356	logistic	(75,)	adaptive	0.8	sgd
Average	0.75596	59.1631	logistic	(100,)	constant	0.8	sgd
Average	0.755443	61.8587	logistic	(100,)	adaptive	0.8	sgd
Average	0.75509	115.238	logistic	(200,)	adaptive	0.8	sgd
Average	0.754913	106.191	logistic	(200,)	constant	0.8	sgd
Average	0.753417	30.9012	tanh	(100,)	adaptive	0.999	sgd
Average	0.753179	75.5444	tanh	(100, 25)	constant	0.999	sgd
Average	0.752876	62.7293	logistic	(100, 25)	adaptive	0.999	sgd
Average	0.752849	9.07775	logistic	(100,)	constant	0.9999	sgd
Average	0.752604	23.33	logistic	(75,)	adaptive	0.999	sgd
Average	0.75256	3.31818	logistic	(25,)	constant	0.9999	sgd
Average	0.751483	53.3589	relu	(200, 100)	invscaling	0.99	sgd
Average	0.75122	7.80234	identity	(200,)	constant	0.9999	sgd
Average	0.751195	15.7025	logistic	(50,)	adaptive	0.999	sgd
Average	0.750417	62.7421	tanh	(200,)	adaptive	0.999	sgd
Average	0.74921	43.9106	relu	(200,)	adaptive	0.999	sgd
Average	0.748755	3.64408	identity	(100,)	constant	0.9999	sgd
Average	0.747807	63.774	tanh	(75, 25)	adaptive	0.999	sgd
Average	0.747731	3.25719	identity	(75,)	constant	0.9999	sgd
Average	0.747721	16.7684	identity	(200, 100)	invscaling	0.9	sgd
Average	0.746729	2.41145	identity	(50,)	constant	0.9999	sgd
Average	0.746357	9.8775	relu	(200,)	invscaling	0.99	sgd
Average	0.746003	1.50517	identity	(25,)	constant	0.9999	sgd
Average	0.745603	16.7618	relu	(100, 50)	invscaling	0.99	sgd
Average	0.745506	70.1785	logistic	(50, 25)	constant	0.9	sgd
Average	0.74495	95.2133	tanh	(100, 25)	adaptive	0.999	sgd
Average	0.744663	95.6082	logistic	(100, 50)	adaptive	0.999	sgd
Average	0.744654	25.4504	relu	(100, 25)	adaptive	0.9999	sgd
Average	0.744323	31.0143	identity	(200, 100)	constant	0.9999	sgd
Average	0.744198	27.7366	logistic	(75, 25)	constant	0.9999	sgd
Average	0.743605	104.156	tanh	(100, 50)	constant	0.999	sgd
Average	0.743084	13.5955	logistic	(50, 25)	constant	0.9999	sgd
Average	0.742949	266.967	tanh	(200, 100)	constant	0.9999	sgd
Average	0.741522	4.0368	identity	(100, 25)	invscaling	0.9	sgd
Average	0.74118	550.109	tanh	(200, 100)	adaptive	0.999	sgd
Average	0.741083	5.90387	identity	(100, 50)	invscaling	0.9	sgd
Average	0.740861	352.707	tanh	(200, 100)	constant	0.999	sgd
Average	0.740374	4.85649	relu	(100,)	invscaling	0.99	sgd
Average	0.74001	21.654	tanh	(200, 100)	invscaling	0.9	sgd
Average	0.738808	3.07448	identity	(75, 25)	invscaling	0.9	sgd
Average	0.738694	38.6727	relu	(100, 50)	adaptive	0.9999	sgd
Average	0.73851	6.85983	tanh	(100,)	invscaling	0.99	sgd
Average	0.738282	145.154	tanh	(100, 50)	adaptive	0.999	sgd
Average	0.738233	1.59131	tanh	(25,)	invscaling	0.99	sgd
Average	0.738187	2.68222	tanh	(50,)	invscaling	0.99	sgd
Average	0.738143	321.317	relu	(200, 100)	adaptive	0.999	sgd
Average	0.737816	4.02801	identity	(200,)	invscaling	0.9	sgd
Average	0.737629	34.9415	logistic	(50, 25)	adaptive	0.999	sgd
Average	0.737163	20.4659	identity	(200,)	adaptive	0.999	sgd
Average	0.736912	250.063	logistic	(200, 100)	adaptive	0.999	sgd
Average	0.73625	131.369	relu	(200, 100)	adaptive	0.9999	sgd
Average	0.735573	6.12623	tanh	(50, 25)	invscaling	0.99	sgd
Average	0.735346	4.28787	tanh	(75,)	invscaling	0.99	sgd
Average	0.735178	106.926	identity	(200, 100)	adaptive	0.999	sgd
Average	0.735148	12.839	identity	(50, 25)	adaptive	0.999	sgd
Average	0.735078	14.4868	relu	(50, 25)	adaptive	0.9999	sgd
Average	0.734461	4.48097	identity	(25,)	adaptive	0.999	sgd
Average	0.734308	6.88699	identity	(100, 25)	constant	0.9999	sgd
Average	0.734174	2.47209	identity	(50, 25)	invscaling	0.9	sgd
Average	0.733886	7.68014	relu	(50, 25)	invscaling	0.99	sgd
Average	0.733879	9.3449	identity	(100, 50)	constant	0.9999	sgd
Average	0.733808	22.2646	identity	(100, 25)	adaptive	0.999	sgd
Average	0.733682	6.93968	identity	(50,)	adaptive	0.999	sgd
Average	0.733437	4.84911	identity	(75, 25)	constant	0.9999	sgd
Average	0.733368	19.8143	relu	(75, 25)	adaptive	0.9999	sgd
Average	0.733033	9.37553	tanh	(200,)	invscaling	0.99	sgd
Average	0.732952	6.30884	tanh	(200,)	invscaling	0.9	sgd
Average	0.732344	11.5576	relu	(100, 25)	invscaling	0.99	sgd
Average	0.732093	1.93811	identity	(75,)	invscaling	0.9	sgd
Average	0.731095	12.3605	tanh	(100, 25)	invscaling	0.99	sgd
Average	0.730955	3.64668	relu	(75,)	invscaling	0.99	sgd
Average	0.73077	96.0252	tanh	(100, 50)	adaptive	0.9999	sgd
Average	0.730699	2.28783	identity	(100,)	invscaling	0.9	sgd
Average	0.730544	11.3794	identity	(100,)	adaptive	0.999	sgd
Average	0.730509	8.13403	tanh	(75, 25)	invscaling	0.99	sgd
Average	0.730254	497.2	logistic	(200, 100)	adaptive	0.8	sgd
Average	0.730253	24.0739	identity	(200, 100)	invscaling	0.8	sgd
Average	0.729189	8.78928	tanh	(100, 50)	invscaling	0.9	sgd
Average	0.728012	33.7811	identity	(100, 50)	adaptive	0.999	sgd
Average	0.727576	2.71719	relu	(50,)	invscaling	0.99	sgd
Average	0.727206	14.4371	tanh	(100, 50)	invscaling	0.99	sgd
Average	0.726512	93.6781	logistic	(75, 25)	adaptive	0.8	sgd
Average	0.725841	115.64	logistic	(100, 25)	adaptive	0.8	sgd
Average	0.725813	17.1789	identity	(75, 25)	adaptive	0.999	sgd
Average	0.725694	29.8889	tanh	(200, 100)	invscaling	0.8	sgd
Average	0.725173	106.221	logistic	(100, 25)	constant	0.8	sgd
Average	0.724637	156.206	logistic	(100, 50)	constant	0.8	sgd
Average	0.724111	442.928	logistic	(200, 100)	constant	0.8	sgd
Average	0.724012	7.60193	relu	(75, 25)	invscaling	0.99	sgd
Average	0.723671	8.66427	identity	(75,)	adaptive	0.999	sgd
Average	0.723402	9.28978	identity	(100, 50)	invscaling	0.8	sgd
Average	0.722757	3.84641	identity	(50, 25)	constant	0.9999	sgd
Average	0.722643	5.31455	tanh	(75, 25)	invscaling	0.9	sgd
Average	0.722065	5.87131	identity	(100, 25)	invscaling	0.8	sgd
Average	0.722043	28.8994	tanh	(50, 25)	adaptive	0.9999	sgd
Average	0.722024	7.52688	tanh	(100, 25)	invscaling	0.9	sgd
Average	0.72188	1.81521	identity	(50,)	invscaling	0.9	sgd
Average	0.721108	294.665	tanh	(200, 100)	adaptive	0.9999	sgd
Average	0.720704	70.4573	logistic	(50, 25)	constant	0.8	sgd
Average	0.720282	77.1514	logistic	(50, 25)	adaptive	0.8	sgd
Average	0.719971	91.7963	logistic	(75, 25)	constant	0.8	sgd
Average	0.719578	178.709	logistic	(100, 50)	adaptive	0.8	sgd
Average	0.71854	1.67749	relu	(25,)	invscaling	0.99	sgd
Average	0.717141	43.2044	tanh	(75, 25)	adaptive	0.9999	sgd
Average	0.717089	5.52948	identity	(200,)	invscaling	0.8	sgd
Average	0.716794	3.81266	identity	(100,)	invscaling	0.99	sgd
Average	0.716555	4.7371	tanh	(100,)	invscaling	0.9	sgd
Average	0.716094	5.58686	identity	(75, 25)	invscaling	0.8	sgd
Average	0.71499	1.64406	identity	(25,)	invscaling	0.99	sgd
Average	0.714253	5.35275	identity	(200,)	invscaling	0.99	sgd
Average	0.713203	3.52588	tanh	(75,)	invscaling	0.9	sgd
Average	0.712439	53.4341	tanh	(200, 100)	invscaling	0.99	sgd
Average	0.712389	2.39048	identity	(50,)	invscaling	0.99	sgd
Average	0.711901	5.18185	tanh	(50, 25)	invscaling	0.9	sgd
Average	0.709894	6.77818	identity	(100, 25)	invscaling	0.99	sgd
Average	0.709885	59.0641	tanh	(100, 25)	adaptive	0.9999	sgd
Average	0.707843	9.23676	tanh	(200,)	invscaling	0.8	sgd
Average	0.707676	1.56265	identity	(25,)	invscaling	0.9	sgd
Average	0.707002	2.51192	identity	(75,)	invscaling	0.99	sgd
Average	0.706477	31.7858	relu	(200, 100)	invscaling	0.9	sgd
Average	0.705483	6.03934	relu	(200,)	invscaling	0.9	sgd
Average	0.704474	47.672	identity	(200, 100)	invscaling	0.99	sgd
Average	0.703476	4.8118	identity	(50, 25)	invscaling	0.8	sgd
Average	0.70303	14.3592	tanh	(100, 50)	invscaling	0.8	sgd
Average	0.7002	3.95698	identity	(100,)	invscaling	0.8	sgd
Average	0.699609	6.39461	logistic	(50,)	invscaling	0.99	sgd
Average	0.699318	2.99203	tanh	(50,)	invscaling	0.9	sgd
Average	0.699145	13.2863	identity	(100, 50)	invscaling	0.99	sgd
Average	0.698207	6.51731	relu	(50,)	adaptive	0.9999	sgd
Average	0.698106	3.52712	relu	(100,)	invscaling	0.9	sgd
Average	0.697224	6.48573	logistic	(25,)	adaptive	0.9999	sgd
Average	0.696846	9.01539	tanh	(50,)	adaptive	0.9999	sgd
Average	0.69585	21.1386	relu	(200,)	adaptive	0.9999	sgd
Average	0.695664	3.18094	identity	(75,)	invscaling	0.8	sgd
Average	0.69511	33.3341	tanh	(200,)	adaptive	0.9999	sgd
Average	0.69256	11.6135	tanh	(100, 25)	invscaling	0.8	sgd
Average	0.692309	12.3506	tanh	(75,)	adaptive	0.9999	sgd
Average	0.692271	11.1563	relu	(100,)	adaptive	0.9999	sgd
Average	0.691752	29.184	logistic	(200,)	adaptive	0.9999	sgd
Average	0.691192	7.40865	identity	(75, 25)	invscaling	0.99	sgd
Average	0.690632	11.3765	relu	(100, 50)	invscaling	0.9	sgd
Average	0.690577	8.20084	logistic	(200,)	invscaling	0.99	sgd
Average	0.689596	5.30137	tanh	(25,)	adaptive	0.9999	sgd
Average	0.68925	4.43056	identity	(50, 25)	invscaling	0.99	sgd
Average	0.685669	9.00793	tanh	(75, 25)	invscaling	0.8	sgd
Average	0.685291	8.57243	relu	(75,)	adaptive	0.9999	sgd
Average	0.685112	2.95956	relu	(75,)	invscaling	0.9	sgd
Average	0.684167	7.56215	relu	(100, 25)	invscaling	0.9	sgd
Average	0.683894	4.08587	relu	(25,)	adaptive	0.9999	sgd
Average	0.683381	16.7136	tanh	(100,)	adaptive	0.9999	sgd
Average	0.682103	23.9553	identity	(100, 50)	adaptive	0.9999	sgd
Average	0.681884	5.87903	tanh	(100,)	invscaling	0.8	sgd
Average	0.681559	2.85265	identity	(50,)	invscaling	0.8	sgd
Average	0.678651	5.80138	relu	(75, 25)	invscaling	0.9	sgd
Average	0.678492	61.4925	logistic	(100, 50)	adaptive	0.9999	sgd
Average	0.678113	4.50187	tanh	(75,)	invscaling	0.8	sgd
Average	0.678107	231.091	logistic	(200, 100)	adaptive	0.9999	sgd
Average	0.678036	2.30167	tanh	(25,)	invscaling	0.9	sgd
Average	0.677603	33.585	logistic	(100, 25)	adaptive	0.9999	sgd
Average	0.676696	3.17335	identity	(25,)	adaptive	0.9999	sgd
Average	0.675485	12.7117	logistic	(75,)	adaptive	0.9999	sgd
Average	0.675109	6.80332	relu	(200,)	invscaling	0.8	sgd
Average	0.673306	2.50375	relu	(50,)	invscaling	0.9	sgd
Average	0.672141	6.93048	tanh	(50, 25)	invscaling	0.8	sgd
Average	0.671367	12.4343	identity	(75, 25)	adaptive	0.9999	sgd
Average	0.670907	3.78284	relu	(50, 25)	invscaling	0.9	sgd
Average	0.668781	15.576	identity	(100, 25)	adaptive	0.9999	sgd
Average	0.668744	75.8842	identity	(200, 100)	adaptive	0.9999	sgd
Average	0.668254	2.94429	relu	(100, 25)	invscaling	0.999	sgd
Average	0.668051	35.2537	relu	(200, 100)	invscaling	0.8	sgd
Average	0.667872	2.5748	identity	(25,)	invscaling	0.8	sgd
Average	0.667828	5.11739	logistic	(75,)	invscaling	0.99	sgd
Average	0.665424	2.30893	relu	(75, 25)	invscaling	0.999	sgd
Average	0.663921	5.80464	logistic	(100,)	invscaling	0.99	sgd
Average	0.662992	1.70379	relu	(25,)	invscaling	0.9	sgd
Average	0.661239	12.5309	relu	(200, 100)	invscaling	0.9999	sgd
Average	0.659798	2.41286	identity	(100, 25)	invscaling	0.9999	sgd
Average	0.658591	6.64456	identity	(75,)	adaptive	0.9999	sgd
Average	0.658204	14.1346	logistic	(100,)	adaptive	0.9999	sgd
Average	0.657928	8.15263	logistic	(50,)	adaptive	0.9999	sgd
Average	0.657264	10.4554	relu	(100, 50)	invscaling	0.8	sgd
Average	0.657011	4.25935	relu	(100,)	invscaling	0.8	sgd
Average	0.656148	15.4894	identity	(200,)	adaptive	0.9999	sgd
Average	0.654983	3.68652	tanh	(50,)	invscaling	0.8	sgd
Average	0.652939	9.08972	identity	(50, 25)	adaptive	0.9999	sgd
Average	0.652351	3.15722	relu	(75,)	invscaling	0.8	sgd
Average	0.65192	7.41339	relu	(100, 25)	invscaling	0.8	sgd
Average	0.65103	31.446	logistic	(75, 25)	adaptive	0.9999	sgd
Average	0.650717	12.9219	relu	(200, 100)	invscaling	0.999	sgd
Average	0.649867	2.21815	relu	(75, 25)	invscaling	0.9999	sgd
Average	0.649151	21.0021	logistic	(50, 25)	adaptive	0.9999	sgd
Average	0.648105	3.69978	identity	(100, 50)	invscaling	0.9999	sgd
Average	0.646185	4.936	identity	(50,)	adaptive	0.9999	sgd
Average	0.642558	6.10655	relu	(75, 25)	invscaling	0.8	sgd
Average	0.640835	2.61344	relu	(200,)	invscaling	0.999	sgd
Average	0.640746	4.18783	relu	(100, 50)	invscaling	0.9999	sgd
Average	0.640449	11.6976	identity	(200, 100)	invscaling	0.9999	sgd
Average	0.6396	8.02357	identity	(100,)	adaptive	0.9999	sgd
Average	0.63943	1.94075	identity	(75, 25)	invscaling	0.9999	sgd
Average	0.638157	2.82564	relu	(50,)	invscaling	0.8	sgd
Average	0.637213	1.5195	relu	(100,)	invscaling	0.999	sgd
Average	0.635809	2.76836	relu	(100, 25)	invscaling	0.9999	sgd
Average	0.635204	2.51161	identity	(100, 25)	invscaling	0.999	sgd
Average	0.635197	2.67305	relu	(200,)	invscaling	0.9999	sgd
Average	0.634728	1.43238	identity	(50, 25)	invscaling	0.9999	sgd
Average	0.633483	1.62754	relu	(50, 25)	invscaling	0.999	sgd
Average	0.631287	1.56954	relu	(50, 25)	invscaling	0.9999	sgd
Average	0.629614	4.06925	relu	(100, 50)	invscaling	0.999	sgd
Average	0.629222	1.97999	identity	(75, 25)	invscaling	0.999	sgd
Average	0.628711	4.12753	relu	(50, 25)	invscaling	0.8	sgd
Average	0.627613	1.44937	identity	(50, 25)	invscaling	0.999	sgd
Average	0.624657	11.6314	identity	(200, 100)	invscaling	0.999	sgd
Average	0.624127	2.99188	tanh	(25,)	invscaling	0.8	sgd
Average	0.621966	3.85879	identity	(100, 50)	invscaling	0.999	sgd
Average	0.613534	8.21697	logistic	(100, 50)	invscaling	0.9999	sgd
Average	0.612141	1.17847	relu	(75,)	invscaling	0.999	sgd
Average	0.61177	1.31126	logistic	(50,)	invscaling	0.9	sgd
Average	0.611371	1.9127	logistic	(75,)	invscaling	0.9	sgd
Average	0.610715	6.45182	logistic	(200,)	invscaling	0.9	sgd
Average	0.609758	0.870416	logistic	(25,)	invscaling	0.9	sgd
Average	0.60943	2.55474	logistic	(100,)	invscaling	0.9	sgd
Average	0.607951	1.68932	tanh	(100,)	invscaling	0.9999	sgd
Average	0.606517	3.30217	tanh	(200,)	invscaling	0.999	sgd
Average	0.605519	1.21492	logistic	(50,)	invscaling	0.8	sgd
Average	0.605128	1.06698	logistic	(50,)	invscaling	0.9999	sgd
Average	0.605033	1.4451	logistic	(75,)	invscaling	0.999	sgd
Average	0.604409	1.90271	tanh	(50, 25)	invscaling	0.9999	sgd
Average	0.602169	3.37216	logistic	(200,)	invscaling	0.999	sgd
Average	0.601846	0.850308	relu	(50,)	invscaling	0.999	sgd
Average	0.60004	2.22439	logistic	(25,)	invscaling	0.99	sgd
Average	0.599929	0.661697	tanh	(25,)	invscaling	0.999	sgd
Average	0.599727	4.13014	logistic	(200,)	invscaling	0.8	sgd
Average	0.598998	2.48625	relu	(25,)	invscaling	0.8	sgd
Average	0.598622	2.12846	logistic	(100,)	invscaling	0.8	sgd
Average	0.596603	1.81268	tanh	(100,)	invscaling	0.999	sgd
Average	0.5961	1.64806	logistic	(75,)	invscaling	0.8	sgd
Average	0.595256	1.92619	logistic	(100,)	invscaling	0.999	sgd
Average	0.594641	1.09799	logistic	(50,)	invscaling	0.999	sgd
Average	0.594369	2.50331	tanh	(75, 25)	invscaling	0.999	sgd
Average	0.593377	1.13009	relu	(75,)	invscaling	0.9999	sgd
Average	0.59202	3.28986	tanh	(100, 25)	invscaling	0.9999	sgd
Average	0.590058	1.46219	relu	(100,)	invscaling	0.9999	sgd
Average	0.58799	1.37451	tanh	(75,)	invscaling	0.9999	sgd
Average	0.587617	3.81125	logistic	(100, 25)	invscaling	0.9	sgd
Average	0.58749	1.44322	logistic	(75,)	invscaling	0.9999	sgd
Average	0.587207	5.59965	logistic	(100, 50)	invscaling	0.8	sgd
Average	0.587117	16.4102	logistic	(200, 100)	invscaling	0.8	sgd
Average	0.587104	5.30884	logistic	(100, 50)	invscaling	0.9	sgd
Average	0.58709	16.3726	logistic	(200, 100)	invscaling	0.9	sgd
Average	0.586717	3.56112	logistic	(200,)	invscaling	0.9999	sgd
Average	0.586716	0.833713	relu	(50,)	invscaling	0.9999	sgd
Average	0.586608	8.79434	logistic	(100, 50)	invscaling	0.999	sgd
Average	0.585865	2.97567	logistic	(75, 25)	invscaling	0.9	sgd
Average	0.58567	1.73413	logistic	(100,)	invscaling	0.9999	sgd
Average	0.58529	3.30412	tanh	(200,)	invscaling	0.9999	sgd
Average	0.583872	2.22647	logistic	(50, 25)	invscaling	0.9	sgd
Average	0.582968	3.85778	logistic	(100, 25)	invscaling	0.8	sgd
Average	0.582783	1.42964	tanh	(75,)	invscaling	0.999	sgd
Average	0.5812	1.90222	tanh	(50, 25)	invscaling	0.999	sgd
Average	0.580833	2.47989	logistic	(50, 25)	invscaling	0.8	sgd
Average	0.580732	37.138	logistic	(200, 100)	invscaling	0.99	sgd
Average	0.57975	0.582324	relu	(25,)	invscaling	0.999	sgd
Average	0.579152	0.903037	logistic	(25,)	invscaling	0.8	sgd
Average	0.578335	3.18821	logistic	(75, 25)	invscaling	0.8	sgd
Average	0.575461	20.0025	logistic	(200, 100)	invscaling	0.9999	sgd
Average	0.569596	3.19696	tanh	(100, 25)	invscaling	0.999	sgd
Average	0.564636	10.5121	logistic	(100, 50)	invscaling	0.99	sgd
Average	0.560968	2.51982	tanh	(75, 25)	invscaling	0.9999	sgd
Average	0.555773	2.2559	identity	(200,)	invscaling	0.9999	sgd
Average	0.55508	4.52006	tanh	(100, 50)	invscaling	0.999	sgd
Average	0.552899	1.04552	tanh	(50,)	invscaling	0.9999	sgd
Average	0.552087	50.8998	logistic	(200, 100)	invscaling	0.999	sgd
Average	0.548629	0.578396	relu	(25,)	invscaling	0.9999	sgd
Average	0.547293	2.19092	identity	(200,)	invscaling	0.999	sgd
Average	0.546842	1.03715	tanh	(50,)	invscaling	0.999	sgd
Average	0.543834	0.941018	identity	(75,)	invscaling	0.999	sgd
Average	0.542177	13.0224	tanh	(200, 100)	invscaling	0.9999	sgd
Average	0.539603	4.11396	logistic	(50, 25)	invscaling	0.99	sgd
Average	0.537151	0.668382	tanh	(25,)	invscaling	0.9999	sgd
Average	0.536693	4.56865	tanh	(100, 50)	invscaling	0.9999	sgd
Average	0.529122	0.641634	logistic	(25,)	invscaling	0.9999	sgd
Average	0.523802	1.1787	identity	(100,)	invscaling	0.9999	sgd
Average	0.52353	1.17305	identity	(100,)	invscaling	0.999	sgd
Average	0.522362	13.5666	tanh	(200, 100)	invscaling	0.999	sgd
Average	0.51823	0.701164	identity	(50,)	invscaling	0.999	sgd
Average	0.516456	8.50113	logistic	(100, 25)	invscaling	0.99	sgd
Average	0.51464	0.957236	identity	(75,)	invscaling	0.9999	sgd
Average	0.514219	3.35648	logistic	(100, 25)	invscaling	0.9999	sgd
Average	0.514219	10.569	logistic	(75, 25)	invscaling	0.999	sgd
Average	0.511398	5.54136	logistic	(50, 25)	invscaling	0.999	sgd
Average	0.507774	0.679166	logistic	(25,)	invscaling	0.999	sgd
Average	0.504693	0.473066	identity	(25,)	invscaling	0.999	sgd
Average	0.497367	0.764506	identity	(50,)	invscaling	0.9999	sgd
Average	0.495965	7.74849	logistic	(100, 25)	invscaling	0.999	sgd
Average	0.492051	2.48731	logistic	(75, 25)	invscaling	0.9999	sgd
Average	0.486749	0.469261	identity	(25,)	invscaling	0.9999	sgd
Average	0.486091	7.08642	logistic	(75, 25)	invscaling	0.99	sgd
Average	0.482598	2.889	logistic	(50, 25)	invscaling	0.9999	sgd
CD14	0.847468	54.2917	relu	(200,)	adaptive	0.99	sgd
CD14	0.847159	200.334	logistic	(200, 100)	constant	0.999	sgd
CD14	0.847035	19.752	relu	(75,)	adaptive	0.99	sgd
CD14	0.846912	20.7548	relu	(100,)	constant	0.99	sgd
CD14	0.846665	29.608	relu	(100,)	adaptive	0.99	sgd
CD14	0.846418	7.99144	logistic	(25,)	constant	0.999	sgd
CD14	0.8458	9.20679	relu	(25,)	adaptive	0.99	sgd
CD14	0.8458	425.68	relu	(200, 100)	constant	0.9	sgd
CD14	0.845522	14.6709	relu	(50, 25)	constant	0.99	sgd
CD14	0.845275	32.3204	logistic	(50, 25)	constant	0.999	sgd
CD14	0.845244	34.6766	tanh	(100,)	adaptive	0.99	sgd
CD14	0.845182	13.7957	relu	(75,)	constant	0.99	sgd
CD14	0.845182	48.385	tanh	(100, 25)	adaptive	0.99	sgd
CD14	0.84512	13.857	relu	(50,)	adaptive	0.99	sgd
CD14	0.844966	220.074	tanh	(200, 100)	adaptive	0.99	sgd
CD14	0.844935	25.2877	relu	(50, 25)	adaptive	0.99	sgd
CD14	0.844781	423.517	relu	(200, 100)	adaptive	0.9	sgd
CD14	0.844688	26.7408	tanh	(50, 25)	adaptive	0.99	sgd
CD14	0.844565	52.9089	relu	(50, 25)	constant	0.9	sgd
CD14	0.844441	74.4676	tanh	(100, 50)	adaptive	0.99	sgd
CD14	0.844287	26.1448	tanh	(75,)	adaptive	0.99	sgd
CD14	0.844256	11.5106	relu	(50,)	constant	0.99	sgd
CD14	0.844225	88.9576	relu	(100, 25)	constant	0.9	sgd
CD14	0.844163	18.5989	logistic	(75,)	constant	0.999	sgd
CD14	0.844132	144.97	tanh	(100, 50)	constant	0.9	sgd
CD14	0.84404	22.5621	logistic	(100,)	constant	0.999	sgd
CD14	0.84404	45.6037	relu	(100, 25)	adaptive	0.99	sgd
CD14	0.844009	71.254	relu	(75, 25)	adaptive	0.9	sgd
CD14	0.844009	155.294	tanh	(200, 100)	constant	0.99	sgd
CD14	0.843916	12.7481	logistic	(50,)	constant	0.999	sgd
CD14	0.843885	3.18763	relu	(25,)	constant	0.999	sgd
CD14	0.843823	6.74111	tanh	(25,)	constant	0.999	sgd
CD14	0.843823	137.817	relu	(100, 50)	constant	0.9	sgd
CD14	0.843762	72.0818	relu	(75, 25)	constant	0.9	sgd
CD14	0.8437	58.89	tanh	(200,)	adaptive	0.99	sgd
CD14	0.843638	91.3566	relu	(100, 25)	adaptive	0.9	sgd
CD14	0.843545	39.3645	relu	(200,)	constant	0.99	sgd
CD14	0.843545	43.207	tanh	(75, 25)	adaptive	0.99	sgd
CD14	0.843515	49.501	tanh	(100, 50)	constant	0.99	sgd
CD14	0.843484	136.831	relu	(100, 50)	adaptive	0.9	sgd
CD14	0.843453	36.7461	relu	(75, 25)	adaptive	0.99	sgd
CD14	0.843422	18.842	logistic	(25,)	adaptive	0.99	sgd
CD14	0.843175	18.6818	tanh	(50,)	adaptive	0.99	sgd
CD14	0.843175	53.2127	relu	(50, 25)	adaptive	0.9	sgd
CD14	0.843051	17.962	tanh	(75,)	constant	0.99	sgd
CD14	0.84302	84.5212	tanh	(75, 25)	adaptive	0.9	sgd
CD14	0.842989	75.863	logistic	(75, 25)	adaptive	0.99	sgd
CD14	0.842959	10.7087	tanh	(25,)	adaptive	0.99	sgd
CD14	0.842928	69.4923	logistic	(75, 25)	constant	0.99	sgd
CD14	0.842835	101.284	tanh	(100, 25)	constant	0.9	sgd
CD14	0.842712	19.2698	tanh	(50, 25)	constant	0.99	sgd
CD14	0.842712	138.469	logistic	(100, 50)	adaptive	0.99	sgd
CD14	0.842681	28.7095	logistic	(50,)	constant	0.99	sgd
CD14	0.842557	458.739	tanh	(200, 100)	adaptive	0.9	sgd
CD14	0.842495	73.8922	logistic	(100, 50)	constant	0.999	sgd
CD14	0.842372	42.1263	tanh	(200,)	constant	0.99	sgd
CD14	0.84231	12.9411	tanh	(50,)	constant	0.99	sgd
CD14	0.842279	6.40528	relu	(50,)	constant	0.999	sgd
CD14	0.842279	40.8878	logistic	(75,)	adaptive	0.99	sgd
CD14	0.842217	30.6648	tanh	(100, 25)	constant	0.99	sgd
CD14	0.842156	50.6544	logistic	(50, 25)	adaptive	0.99	sgd
CD14	0.842125	31.9863	logistic	(50,)	adaptive	0.99	sgd
CD14	0.842094	48.2916	logistic	(50, 25)	constant	0.99	sgd
CD14	0.842094	105.486	tanh	(100, 25)	adaptive	0.9	sgd
CD14	0.842063	430.461	tanh	(200, 100)	constant	0.9	sgd
CD14	0.842032	5.13507	relu	(25,)	constant	0.99	sgd
CD14	0.842001	8.02821	tanh	(25,)	constant	0.99	sgd
CD14	0.842001	17.3083	logistic	(25,)	constant	0.99	sgd
CD14	0.842001	22.5618	tanh	(100,)	constant	0.99	sgd
CD14	0.841909	91.2671	logistic	(100, 25)	adaptive	0.99	sgd
CD14	0.841878	84.4628	relu	(100, 50)	adaptive	0.99	sgd
CD14	0.841847	154.743	tanh	(100, 50)	adaptive	0.9	sgd
CD14	0.841723	9.25557	relu	(75,)	constant	0.999	sgd
CD14	0.841723	424.765	relu	(200, 100)	constant	0.8	sgd
CD14	0.841538	61.0245	tanh	(50, 25)	constant	0.9	sgd
CD14	0.841538	81.5429	tanh	(75, 25)	constant	0.9	sgd
CD14	0.841538	89.0956	relu	(200,)	adaptive	0.9	sgd
CD14	0.841414	27.7369	relu	(75, 25)	constant	0.99	sgd
CD14	0.841291	424.404	relu	(200, 100)	adaptive	0.8	sgd
CD14	0.841075	89.3643	relu	(200,)	constant	0.9	sgd
CD14	0.841044	79.5109	logistic	(100, 25)	constant	0.99	sgd
CD14	0.840951	11.6092	relu	(100,)	constant	0.999	sgd
CD14	0.840797	51.9848	logistic	(100,)	adaptive	0.99	sgd
CD14	0.840735	110.04	logistic	(100, 50)	constant	0.99	sgd
CD14	0.840673	34.8711	logistic	(75,)	constant	0.99	sgd
CD14	0.840488	33.0367	relu	(100, 25)	constant	0.99	sgd
CD14	0.840426	91.1522	relu	(100, 25)	adaptive	0.8	sgd
CD14	0.840395	47.7732	relu	(100,)	constant	0.9	sgd
CD14	0.840364	14.8552	relu	(50, 25)	constant	0.999	sgd
CD14	0.840364	38.0631	relu	(75,)	constant	0.9	sgd
CD14	0.840364	47.8633	relu	(100,)	adaptive	0.9	sgd
CD14	0.840334	60.586	tanh	(50, 25)	adaptive	0.9	sgd
CD14	0.84021	63.5657	relu	(200, 100)	constant	0.9999	sgd
CD14	0.840179	91.988	relu	(100, 25)	constant	0.8	sgd
CD14	0.839994	31.0803	tanh	(75, 25)	constant	0.99	sgd
CD14	0.839839	9.0068	tanh	(50,)	constant	0.999	sgd
CD14	0.839809	47.5572	logistic	(100,)	constant	0.99	sgd
CD14	0.839716	26.4448	logistic	(200,)	constant	0.999	sgd
CD14	0.839623	10.9418	logistic	(25,)	adaptive	0.999	sgd
CD14	0.839561	28.6901	relu	(50,)	adaptive	0.9	sgd
CD14	0.839469	38.0671	logistic	(50, 25)	adaptive	0.999	sgd
CD14	0.839222	139.009	relu	(100, 50)	constant	0.8	sgd
CD14	0.838913	57.8501	relu	(100, 50)	constant	0.99	sgd
CD14	0.838604	38.522	relu	(75,)	adaptive	0.9	sgd
CD14	0.838604	137.058	relu	(100, 50)	adaptive	0.8	sgd
CD14	0.838542	15.242	tanh	(75,)	constant	0.999	sgd
CD14	0.838419	357.327	logistic	(200, 100)	constant	0.99	sgd
CD14	0.838388	53.441	relu	(50, 25)	adaptive	0.8	sgd
CD14	0.838388	72.0701	relu	(75, 25)	adaptive	0.8	sgd
CD14	0.838264	453.441	tanh	(200, 100)	adaptive	0.8	sgd
CD14	0.83811	70.5283	logistic	(200,)	constant	0.99	sgd
CD14	0.837925	22.1782	relu	(75, 25)	constant	0.999	sgd
CD14	0.83777	28.1892	relu	(50,)	constant	0.9	sgd
CD14	0.837708	105.033	tanh	(100, 25)	adaptive	0.8	sgd
CD14	0.837678	53.3647	relu	(50, 25)	constant	0.8	sgd
CD14	0.837647	340.225	logistic	(200, 100)	adaptive	0.99	sgd
CD14	0.837554	461.471	tanh	(200, 100)	constant	0.8	sgd
CD14	0.837461	17.6756	relu	(25,)	constant	0.9	sgd
CD14	0.837431	27.6754	logistic	(100,)	adaptive	0.999	sgd
CD14	0.837431	79.3913	logistic	(200,)	adaptive	0.99	sgd
CD14	0.837431	106.229	tanh	(100, 25)	constant	0.8	sgd
CD14	0.837153	153.598	tanh	(100, 50)	adaptive	0.8	sgd
CD14	0.83706	72.5963	relu	(75, 25)	constant	0.8	sgd
CD14	0.836875	73.3665	logistic	(100, 25)	adaptive	0.999	sgd
CD14	0.836844	61.5005	tanh	(50, 25)	constant	0.8	sgd
CD14	0.836813	83.4521	tanh	(75, 25)	constant	0.8	sgd
CD14	0.836535	108.869	tanh	(200,)	adaptive	0.9	sgd
CD14	0.836504	18.2831	relu	(25,)	adaptive	0.9	sgd
CD14	0.836442	33.7177	tanh	(50,)	constant	0.9	sgd
CD14	0.836226	10.1903	relu	(200,)	constant	0.9999	sgd
CD14	0.836226	152.857	tanh	(100, 50)	constant	0.8	sgd
CD14	0.836195	7.91839	relu	(75, 25)	constant	0.9999	sgd
CD14	0.83567	20.6527	logistic	(75,)	adaptive	0.999	sgd
CD14	0.8353	12.1453	relu	(100, 25)	constant	0.9999	sgd
CD14	0.835238	89.3662	relu	(200,)	constant	0.8	sgd
CD14	0.835114	46.137	tanh	(75,)	constant	0.9	sgd
CD14	0.834991	46.2501	tanh	(75,)	adaptive	0.9	sgd
CD14	0.834898	109.956	tanh	(200,)	constant	0.9	sgd
CD14	0.834867	28.619	relu	(100, 25)	constant	0.999	sgd
CD14	0.834867	59.4498	tanh	(100,)	adaptive	0.9	sgd
CD14	0.834775	83.4041	tanh	(75, 25)	adaptive	0.8	sgd
CD14	0.834713	20.7584	tanh	(25,)	constant	0.9	sgd
CD14	0.83462	88.8863	relu	(200,)	adaptive	0.8	sgd
CD14	0.834589	60.1126	tanh	(100,)	constant	0.9	sgd
CD14	0.834527	62.3818	tanh	(50, 25)	adaptive	0.8	sgd
CD14	0.834497	17.9316	relu	(100, 50)	constant	0.9999	sgd
CD14	0.834404	16.0331	tanh	(100,)	constant	0.999	sgd
CD14	0.834311	31.116	logistic	(200,)	constant	0.9999	sgd
CD14	0.834311	33.5207	tanh	(50,)	adaptive	0.9	sgd
CD14	0.834188	38.8601	relu	(75,)	adaptive	0.8	sgd
CD14	0.833755	20.7422	tanh	(25,)	adaptive	0.9	sgd
CD14	0.833477	48.8327	relu	(100,)	constant	0.8	sgd
CD14	0.833261	37.7332	relu	(75,)	constant	0.8	sgd
CD14	0.833138	50.3724	relu	(100,)	adaptive	0.8	sgd
CD14	0.833076	276.408	logistic	(200, 100)	adaptive	0.999	sgd
CD14	0.832674	25.5317	relu	(200,)	constant	0.999	sgd
CD14	0.831408	28.0681	relu	(50,)	constant	0.8	sgd
CD14	0.830698	4.90429	relu	(100,)	constant	0.9999	sgd
CD14	0.830636	28.2685	relu	(50,)	adaptive	0.8	sgd
CD14	0.830327	6.92999	relu	(50, 25)	constant	0.9999	sgd
CD14	0.830296	17.532	relu	(25,)	constant	0.8	sgd
CD14	0.829555	14.311	tanh	(50,)	adaptive	0.999	sgd
CD14	0.829494	17.9754	relu	(25,)	adaptive	0.8	sgd
CD14	0.829401	33.1086	tanh	(200,)	constant	0.999	sgd
CD14	0.829277	33.4009	tanh	(50,)	adaptive	0.8	sgd
CD14	0.828876	46.1772	tanh	(75,)	constant	0.8	sgd
CD14	0.828721	2.66465	relu	(50,)	constant	0.9999	sgd
CD14	0.828691	18.7768	relu	(50, 25)	adaptive	0.999	sgd
CD14	0.828443	58.1308	tanh	(100,)	adaptive	0.8	sgd
CD14	0.828073	58.8975	tanh	(100,)	constant	0.8	sgd
CD14	0.828042	108.502	tanh	(200,)	adaptive	0.8	sgd
CD14	0.827733	110.154	tanh	(200,)	constant	0.8	sgd
CD14	0.827517	33.8025	tanh	(50,)	constant	0.8	sgd
CD14	0.827393	49.183	relu	(100, 50)	constant	0.999	sgd
CD14	0.826899	18.3999	tanh	(50, 25)	constant	0.9999	sgd
CD14	0.826868	8.20077	relu	(50,)	adaptive	0.999	sgd
CD14	0.826467	46.1388	tanh	(75,)	adaptive	0.8	sgd
CD14	0.82622	106.264	logistic	(100, 50)	adaptive	0.999	sgd
CD14	0.825973	20.8576	tanh	(25,)	adaptive	0.8	sgd
CD14	0.824954	321.624	relu	(200, 100)	adaptive	0.99	sgd
CD14	0.824614	11.6552	tanh	(100,)	constant	0.9999	sgd
CD14	0.824305	20.6839	tanh	(25,)	constant	0.8	sgd
CD14	0.824243	5.31311	tanh	(50,)	constant	0.9999	sgd
CD14	0.823379	38.5101	tanh	(75, 25)	constant	0.9999	sgd
CD14	0.823162	7.1966	tanh	(25,)	adaptive	0.999	sgd
CD14	0.823132	3.34802	relu	(75,)	constant	0.9999	sgd
CD14	0.822823	5.71564	logistic	(50,)	constant	0.9999	sgd
CD14	0.822637	8.55245	tanh	(75,)	constant	0.9999	sgd
CD14	0.82168	26.6906	relu	(75, 25)	adaptive	0.999	sgd
CD14	0.821526	41.216	tanh	(100, 25)	constant	0.9999	sgd
CD14	0.821248	25.3959	tanh	(200,)	constant	0.9999	sgd
CD14	0.819395	11.7705	relu	(75,)	adaptive	0.999	sgd
CD14	0.819302	1.63158	relu	(25,)	constant	0.9999	sgd
CD14	0.819209	287.631	relu	(200, 100)	constant	0.99	sgd
CD14	0.818437	89.8827	logistic	(200, 100)	constant	0.9999	sgd
CD14	0.81643	41.0607	logistic	(100, 25)	constant	0.999	sgd
CD14	0.815689	22.4969	tanh	(75,)	adaptive	0.999	sgd
CD14	0.814855	34.6487	logistic	(75, 25)	constant	0.999	sgd
CD14	0.814824	6.51715	logistic	(100,)	constant	0.9999	sgd
CD14	0.81433	32.2695	logistic	(100, 50)	constant	0.9999	sgd
CD14	0.81433	51.0936	logistic	(200,)	adaptive	0.999	sgd
CD14	0.814299	38.7423	tanh	(50, 25)	constant	0.999	sgd
CD14	0.813218	13.9895	logistic	(50,)	adaptive	0.999	sgd
CD14	0.8126	15.1704	relu	(100,)	adaptive	0.999	sgd
CD14	0.812199	12.2987	identity	(50, 25)	adaptive	0.99	sgd
CD14	0.812075	103.256	identity	(200, 100)	adaptive	0.99	sgd
CD14	0.812014	26.5311	tanh	(100,)	adaptive	0.999	sgd
CD14	0.811983	20.8627	identity	(100, 25)	adaptive	0.99	sgd
CD14	0.811736	31.4541	identity	(100, 50)	adaptive	0.99	sgd
CD14	0.811736	57.0905	relu	(100, 50)	adaptive	0.999	sgd
CD14	0.811581	15.1304	identity	(75, 25)	adaptive	0.99	sgd
CD14	0.811211	32.5857	logistic	(50,)	adaptive	0.9	sgd
CD14	0.811118	10.6462	identity	(100,)	adaptive	0.99	sgd
CD14	0.811087	20.0524	logistic	(25,)	adaptive	0.9	sgd
CD14	0.810933	43.9897	identity	(200, 100)	constant	0.99	sgd
CD14	0.81084	3.85411	identity	(50,)	constant	0.99	sgd
CD14	0.810809	32.627	logistic	(50,)	constant	0.9	sgd
CD14	0.810778	4.2199	identity	(25,)	adaptive	0.99	sgd
CD14	0.810716	18.7731	identity	(200,)	adaptive	0.99	sgd
CD14	0.810624	7.07892	identity	(75,)	adaptive	0.99	sgd
CD14	0.810562	19.7847	logistic	(25,)	constant	0.9	sgd
CD14	0.810222	2.56108	logistic	(25,)	constant	0.9999	sgd
CD14	0.810099	13.7125	identity	(100, 50)	constant	0.99	sgd
CD14	0.810037	6.15559	identity	(100,)	constant	0.99	sgd
CD14	0.810006	4.08138	identity	(75,)	constant	0.99	sgd
CD14	0.80979	5.59974	identity	(50,)	adaptive	0.99	sgd
CD14	0.809697	36.2761	relu	(100, 25)	adaptive	0.999	sgd
CD14	0.809636	8.54648	identity	(200,)	constant	0.99	sgd
CD14	0.809574	26.9124	identity	(100, 25)	constant	0.9	sgd
CD14	0.809141	155.163	identity	(200, 100)	adaptive	0.9	sgd
CD14	0.809049	32.2277	identity	(100, 25)	adaptive	0.9	sgd
CD14	0.808802	3.12513	identity	(25,)	constant	0.99	sgd
CD14	0.808802	22.7366	identity	(75, 25)	constant	0.9	sgd
CD14	0.808709	119.786	identity	(200, 100)	constant	0.9	sgd
CD14	0.808524	40.6525	logistic	(75,)	constant	0.9	sgd
CD14	0.8084	6.4453	identity	(75, 25)	constant	0.999	sgd
CD14	0.808061	39.3128	logistic	(75,)	adaptive	0.9	sgd
CD14	0.808061	50.243	identity	(100, 50)	adaptive	0.9	sgd
CD14	0.807999	26.4257	identity	(75, 25)	adaptive	0.9	sgd
CD14	0.807999	39.0034	identity	(100, 50)	constant	0.9	sgd
CD14	0.807783	4.26038	identity	(100,)	constant	0.999	sgd
CD14	0.80769	19.5613	identity	(50, 25)	adaptive	0.9	sgd
CD14	0.807659	9.38673	identity	(100, 25)	constant	0.99	sgd
CD14	0.807566	38.9787	identity	(200, 100)	constant	0.999	sgd
CD14	0.80735	7.31166	identity	(75, 25)	constant	0.99	sgd
CD14	0.807103	14.3292	identity	(50, 25)	constant	0.9	sgd
CD14	0.807103	140.326	identity	(200, 100)	constant	0.8	sgd
CD14	0.807072	31.6907	identity	(100, 25)	constant	0.8	sgd
CD14	0.806887	186.098	identity	(200, 100)	adaptive	0.8	sgd
CD14	0.80664	5.7336	identity	(50, 25)	constant	0.99	sgd
CD14	0.806455	18.0279	identity	(100,)	adaptive	0.9	sgd
CD14	0.806424	26.0555	identity	(200,)	constant	0.9	sgd
CD14	0.806362	33.3972	identity	(200,)	adaptive	0.9	sgd
CD14	0.806331	40.2522	identity	(100, 25)	adaptive	0.8	sgd
CD14	0.806208	29.31	identity	(75, 25)	adaptive	0.8	sgd
CD14	0.806177	22.0903	identity	(50, 25)	adaptive	0.8	sgd
CD14	0.806177	58.1402	identity	(100, 50)	adaptive	0.8	sgd
CD14	0.805806	6.07124	identity	(25,)	constant	0.9	sgd
CD14	0.805806	103.575	tanh	(100, 50)	constant	0.9999	sgd
CD14	0.805775	10.1377	identity	(50,)	adaptive	0.9	sgd
CD14	0.805713	11.5596	identity	(75,)	constant	0.9	sgd
CD14	0.805713	18.0922	identity	(50, 25)	constant	0.8	sgd
CD14	0.805683	8.66326	identity	(100, 25)	constant	0.999	sgd
CD14	0.805683	41.4744	logistic	(100,)	adaptive	0.9	sgd
CD14	0.805652	42.9701	identity	(100, 50)	constant	0.8	sgd
CD14	0.805621	13.1435	identity	(100,)	constant	0.9	sgd
CD14	0.805497	13.6303	identity	(75,)	adaptive	0.9	sgd
CD14	0.805497	55.8337	logistic	(50, 25)	adaptive	0.9	sgd
CD14	0.805405	8.16277	identity	(50,)	constant	0.9	sgd
CD14	0.805281	7.52076	identity	(25,)	adaptive	0.9	sgd
CD14	0.805188	26.5588	identity	(75, 25)	constant	0.8	sgd
CD14	0.805188	51.095	logistic	(50, 25)	constant	0.9	sgd
CD14	0.804818	37.8862	logistic	(100,)	constant	0.9	sgd
CD14	0.804602	33.8663	logistic	(75, 25)	adaptive	0.999	sgd
CD14	0.804324	1.76288	tanh	(25,)	constant	0.9999	sgd
CD14	0.804324	4.52933	relu	(25,)	adaptive	0.999	sgd
CD14	0.804231	3.41311	identity	(75,)	constant	0.999	sgd
CD14	0.804231	9.19312	identity	(200,)	constant	0.999	sgd
CD14	0.804231	11.8664	identity	(75,)	constant	0.8	sgd
CD14	0.804015	27.0407	identity	(200,)	constant	0.8	sgd
CD14	0.803953	13.6529	identity	(75,)	adaptive	0.8	sgd
CD14	0.80386	14.0985	identity	(100,)	constant	0.8	sgd
CD14	0.80383	60.8236	logistic	(75, 25)	constant	0.9	sgd
CD14	0.803799	40.1999	tanh	(50, 25)	adaptive	0.999	sgd
CD14	0.803737	31.7508	identity	(200,)	adaptive	0.8	sgd
CD14	0.803613	67.1333	logistic	(75, 25)	adaptive	0.9	sgd
CD14	0.803428	15.9327	logistic	(25,)	adaptive	0.8	sgd
CD14	0.803428	18.2034	identity	(100,)	adaptive	0.8	sgd
CD14	0.803428	89.0109	logistic	(100, 25)	adaptive	0.9	sgd
CD14	0.803274	9.8926	identity	(50,)	adaptive	0.8	sgd
CD14	0.803212	71.8816	logistic	(100, 25)	constant	0.9	sgd
CD14	0.803057	7.8879	identity	(50,)	constant	0.8	sgd
CD14	0.803027	7.53059	identity	(25,)	adaptive	0.8	sgd
CD14	0.802625	13.8217	logistic	(25,)	constant	0.8	sgd
CD14	0.802625	53.5656	tanh	(75, 25)	constant	0.999	sgd
CD14	0.802471	4.97235	identity	(50, 25)	constant	0.999	sgd
CD14	0.802224	117.186	logistic	(100, 50)	adaptive	0.9	sgd
CD14	0.802162	6.23848	identity	(25,)	constant	0.8	sgd
CD14	0.802131	61.1665	logistic	(50, 25)	constant	0.8	sgd
CD14	0.801729	42.5904	relu	(200, 100)	invscaling	0.99	sgd
CD14	0.801637	98.3556	logistic	(100, 50)	constant	0.9	sgd
CD14	0.801421	1.72048	identity	(25,)	constant	0.999	sgd
CD14	0.801266	11.5782	identity	(100, 50)	constant	0.999	sgd
CD14	0.801019	51.6444	logistic	(200,)	adaptive	0.9	sgd
CD14	0.801019	322.114	logistic	(200, 100)	adaptive	0.9	sgd
CD14	0.800957	19.2736	logistic	(50,)	constant	0.8	sgd
CD14	0.800926	26.7758	logistic	(75,)	constant	0.8	sgd
CD14	0.800926	34.0747	logistic	(100,)	constant	0.8	sgd
CD14	0.800772	2.91593	logistic	(75,)	constant	0.9999	sgd
CD14	0.80071	22.3051	logistic	(50,)	adaptive	0.8	sgd
CD14	0.800649	296.848	logistic	(200, 100)	constant	0.9	sgd
CD14	0.800463	43.5981	logistic	(200,)	constant	0.9	sgd
CD14	0.800432	150.708	logistic	(100, 50)	constant	0.8	sgd
CD14	0.800401	60.4787	logistic	(50, 25)	adaptive	0.8	sgd
CD14	0.800371	82.5357	logistic	(75, 25)	constant	0.8	sgd
CD14	0.800309	29.2868	logistic	(75,)	adaptive	0.8	sgd
CD14	0.800093	104.981	logistic	(100, 25)	adaptive	0.8	sgd
CD14	0.800062	180.039	relu	(200, 100)	constant	0.999	sgd
CD14	0.799969	2.2954	identity	(50,)	constant	0.999	sgd
CD14	0.799907	151.287	logistic	(100, 50)	adaptive	0.8	sgd
CD14	0.799846	82.7703	logistic	(75, 25)	adaptive	0.8	sgd
CD14	0.799629	68.3042	logistic	(200,)	adaptive	0.8	sgd
CD14	0.799568	36.2228	logistic	(100,)	adaptive	0.8	sgd
CD14	0.799135	59.071	logistic	(200,)	constant	0.8	sgd
CD14	0.799104	102.822	logistic	(100, 25)	constant	0.8	sgd
CD14	0.798734	65.4607	tanh	(100, 25)	constant	0.999	sgd
CD14	0.798703	456.403	logistic	(200, 100)	constant	0.8	sgd
CD14	0.798579	31.1128	identity	(200, 100)	constant	0.9999	sgd
CD14	0.798487	7.38563	identity	(100, 50)	constant	0.9999	sgd
CD14	0.798209	453.461	logistic	(200, 100)	adaptive	0.8	sgd
CD14	0.797313	1.47962	identity	(25,)	constant	0.9999	sgd
CD14	0.796479	311.929	tanh	(200, 100)	adaptive	0.999	sgd
CD14	0.796263	1.94881	identity	(50,)	constant	0.9999	sgd
CD14	0.795954	282.696	tanh	(200, 100)	constant	0.999	sgd
CD14	0.795306	35.8137	logistic	(100, 25)	constant	0.9999	sgd
CD14	0.795182	76.2783	tanh	(100, 25)	adaptive	0.9999	sgd
CD14	0.794534	81.96	tanh	(100, 25)	adaptive	0.999	sgd
CD14	0.794379	40.8883	logistic	(100, 50)	adaptive	0.9999	sgd
CD14	0.794348	3.74846	identity	(100,)	constant	0.9999	sgd
CD14	0.794256	6.00708	identity	(200,)	constant	0.9999	sgd
CD14	0.793854	2.77102	tanh	(200,)	invscaling	0.99	sgd
CD14	0.793329	66.573	tanh	(75, 25)	adaptive	0.999	sgd
CD14	0.792989	0.936981	tanh	(50,)	invscaling	0.99	sgd
CD14	0.79231	213.032	logistic	(200, 100)	adaptive	0.9999	sgd
CD14	0.791445	13.0423	identity	(200, 100)	invscaling	0.9	sgd
CD14	0.791137	31.2106	relu	(200,)	adaptive	0.999	sgd
CD14	0.791013	18.0857	relu	(100, 25)	adaptive	0.9999	sgd
CD14	0.790704	5.17353	identity	(100, 50)	invscaling	0.9	sgd
CD14	0.790642	10.6889	relu	(50, 25)	adaptive	0.9999	sgd
CD14	0.789839	2.23044	relu	(200,)	invscaling	0.99	sgd
CD14	0.788913	3.51201	relu	(100, 50)	invscaling	0.99	sgd
CD14	0.787585	204.955	relu	(200, 100)	adaptive	0.999	sgd
CD14	0.787122	3.08503	identity	(100, 25)	invscaling	0.9	sgd
CD14	0.786195	2.11454	identity	(75,)	constant	0.9999	sgd
CD14	0.786133	21.1748	tanh	(200, 100)	invscaling	0.9	sgd
CD14	0.785639	5.43455	identity	(200,)	invscaling	0.9	sgd
CD14	0.785053	1.46107	tanh	(100,)	invscaling	0.99	sgd
CD14	0.784898	2.54839	identity	(50, 25)	invscaling	0.9	sgd
CD14	0.784744	16.433	identity	(200,)	adaptive	0.999	sgd
CD14	0.784651	5.03986	identity	(100, 25)	constant	0.9999	sgd
CD14	0.783755	2.77287	identity	(75, 25)	invscaling	0.9	sgd
CD14	0.78357	1.11491	identity	(100,)	invscaling	0.99	sgd
CD14	0.783169	238.121	tanh	(200, 100)	constant	0.9999	sgd
CD14	0.782891	59.6489	tanh	(200,)	adaptive	0.999	sgd
CD14	0.782397	0.604738	tanh	(25,)	invscaling	0.99	sgd
CD14	0.782211	4.32314	identity	(50,)	adaptive	0.999	sgd
CD14	0.781748	13.6139	identity	(100, 25)	adaptive	0.999	sgd
CD14	0.781594	2.08485	tanh	(75, 25)	invscaling	0.99	sgd
CD14	0.78147	22.9195	identity	(100, 50)	adaptive	0.999	sgd
CD14	0.781316	3.88494	tanh	(100, 50)	invscaling	0.99	sgd
CD14	0.781007	2.33611	identity	(75,)	invscaling	0.9	sgd
CD14	0.780945	9.67981	tanh	(200,)	invscaling	0.9	sgd
CD14	0.78076	27.8698	logistic	(100, 25)	adaptive	0.9999	sgd
CD14	0.780296	2.9612	identity	(25,)	adaptive	0.999	sgd
CD14	0.780204	2.64166	tanh	(100, 25)	invscaling	0.99	sgd
CD14	0.779771	101.524	tanh	(100, 50)	constant	0.999	sgd
CD14	0.778907	32.6517	relu	(100, 50)	adaptive	0.9999	sgd
CD14	0.778567	11.6668	identity	(100, 50)	invscaling	0.8	sgd
CD14	0.777733	1.20268	tanh	(75,)	invscaling	0.99	sgd
CD14	0.777393	14.8448	relu	(75, 25)	adaptive	0.9999	sgd
CD14	0.776807	107.93	tanh	(100, 50)	adaptive	0.999	sgd
CD14	0.77659	67.5404	identity	(200, 100)	adaptive	0.999	sgd
CD14	0.776343	31.4927	identity	(200, 100)	invscaling	0.8	sgd
CD14	0.776004	6.68344	identity	(75,)	adaptive	0.999	sgd
CD14	0.775911	9.07806	identity	(50, 25)	adaptive	0.999	sgd
CD14	0.775664	48.4724	tanh	(75, 25)	adaptive	0.9999	sgd
CD14	0.774861	11.2018	identity	(75, 25)	adaptive	0.999	sgd
CD14	0.774799	0.600405	identity	(50,)	invscaling	0.99	sgd
CD14	0.77449	1.86121	identity	(200,)	invscaling	0.99	sgd
CD14	0.77446	0.826066	identity	(75,)	invscaling	0.99	sgd
CD14	0.774274	2.47774	identity	(50,)	invscaling	0.9	sgd
CD14	0.774212	1.54284	tanh	(50, 25)	invscaling	0.99	sgd
CD14	0.773965	2.02518	identity	(25,)	invscaling	0.99	sgd
CD14	0.773162	123.478	tanh	(100, 50)	adaptive	0.9999	sgd
CD14	0.772823	3.31124	identity	(100,)	invscaling	0.9	sgd
CD14	0.771773	91.9721	relu	(200, 100)	adaptive	0.9999	sgd
CD14	0.771309	11.6481	logistic	(75,)	adaptive	0.9999	sgd
CD14	0.771124	42.274	tanh	(200, 100)	invscaling	0.8	sgd
CD14	0.769395	10.7372	tanh	(100, 50)	invscaling	0.9	sgd
CD14	0.768376	1.20526	relu	(100,)	invscaling	0.99	sgd
CD14	0.768221	9.64217	logistic	(75, 25)	constant	0.9999	sgd
CD14	0.76748	16.1928	relu	(200,)	adaptive	0.9999	sgd
CD14	0.767264	2.51438	relu	(100, 25)	invscaling	0.99	sgd
CD14	0.767017	0.700905	relu	(50,)	invscaling	0.99	sgd
CD14	0.766584	8.61738	identity	(100, 25)	invscaling	0.8	sgd
CD14	0.766553	7.22354	relu	(75,)	adaptive	0.9999	sgd
CD14	0.766152	8.42441	identity	(75, 25)	invscaling	0.8	sgd
CD14	0.76575	11.421	tanh	(200, 100)	invscaling	0.99	sgd
CD14	0.764484	1.95248	identity	(25,)	invscaling	0.9	sgd
CD14	0.764422	9.56219	tanh	(100, 25)	invscaling	0.9	sgd
CD14	0.763434	3.80102	identity	(75, 25)	constant	0.9999	sgd
CD14	0.762631	7.465	identity	(100,)	adaptive	0.999	sgd
CD14	0.761859	266.094	tanh	(200, 100)	adaptive	0.9999	sgd
CD14	0.75979	25.0673	logistic	(200,)	adaptive	0.9999	sgd
CD14	0.758802	7.2348	tanh	(100,)	invscaling	0.9	sgd
CD14	0.758153	5.0116	tanh	(75,)	invscaling	0.9	sgd
CD14	0.757659	7.31148	tanh	(75, 25)	invscaling	0.9	sgd
CD14	0.757288	6.42838	identity	(50, 25)	invscaling	0.8	sgd
CD14	0.756269	4.53704	logistic	(50, 25)	constant	0.9999	sgd
CD14	0.754787	12.8716	tanh	(200,)	invscaling	0.8	sgd
CD14	0.754756	8.93705	identity	(200,)	invscaling	0.8	sgd
CD14	0.753397	7.25069	logistic	(50,)	adaptive	0.9999	sgd
CD14	0.753274	1.5078	relu	(25,)	invscaling	0.99	sgd
CD14	0.751699	7.88157	tanh	(50, 25)	invscaling	0.9	sgd
CD14	0.750988	1.8687	relu	(75, 25)	invscaling	0.99	sgd
CD14	0.749351	5.06468	relu	(50,)	adaptive	0.9999	sgd
CD14	0.749043	24.7389	tanh	(50, 25)	adaptive	0.9999	sgd
CD14	0.74895	20.9614	tanh	(100, 50)	invscaling	0.8	sgd
CD14	0.747838	10.6288	tanh	(75,)	adaptive	0.9999	sgd
CD14	0.747437	21.0967	tanh	(100, 25)	invscaling	0.8	sgd
CD14	0.746943	3.6769	tanh	(25,)	adaptive	0.9999	sgd
CD14	0.746572	0.686222	tanh	(50,)	invscaling	0.999	sgd
CD14	0.746078	0.960085	relu	(75,)	invscaling	0.99	sgd
CD14	0.74512	2.08792	identity	(100, 25)	invscaling	0.99	sgd
CD14	0.742804	0.492642	tanh	(25,)	invscaling	0.999	sgd
CD14	0.74197	8.36855	logistic	(100,)	adaptive	0.9999	sgd
CD14	0.740673	8.64224	relu	(100,)	adaptive	0.9999	sgd
CD14	0.740488	6.60727	relu	(200,)	invscaling	0.9	sgd
CD14	0.740241	0.935573	logistic	(50,)	invscaling	0.9999	sgd
CD14	0.740241	4.13097	logistic	(25,)	adaptive	0.9999	sgd
CD14	0.739932	6.44638	identity	(100,)	invscaling	0.8	sgd
CD14	0.739222	10.0521	identity	(200, 100)	invscaling	0.99	sgd
CD14	0.738233	3.7103	identity	(100, 50)	invscaling	0.99	sgd
CD14	0.737832	2.68089	logistic	(200,)	invscaling	0.9999	sgd
CD14	0.737585	2.89228	relu	(25,)	adaptive	0.9999	sgd
CD14	0.7374	14.1304	logistic	(75, 25)	adaptive	0.9999	sgd
CD14	0.736751	5.92146	relu	(50, 25)	invscaling	0.99	sgd
CD14	0.735022	4.40342	identity	(75,)	invscaling	0.8	sgd
CD14	0.73428	1.18415	identity	(50, 25)	invscaling	0.99	sgd
CD14	0.734219	6.74228	logistic	(100,)	invscaling	0.99	sgd
CD14	0.73252	7.23237	tanh	(50,)	adaptive	0.9999	sgd
CD14	0.731686	31.5463	tanh	(200,)	adaptive	0.9999	sgd
CD14	0.731285	7.19168	logistic	(200,)	invscaling	0.99	sgd
CD14	0.730976	2.47432	logistic	(200,)	invscaling	0.999	sgd
CD14	0.730327	8.03641	identity	(200, 100)	invscaling	0.9999	sgd
CD14	0.729555	4.76807	tanh	(50,)	invscaling	0.9	sgd
CD14	0.729123	60.4476	identity	(200, 100)	adaptive	0.9999	sgd
CD14	0.728073	9.1548	identity	(75, 25)	adaptive	0.9999	sgd
CD14	0.726127	33.1397	relu	(200, 100)	invscaling	0.9	sgd
CD14	0.72483	7.44151	relu	(100, 25)	invscaling	0.9	sgd
CD14	0.722174	2.81743	relu	(50,)	invscaling	0.9	sgd
CD14	0.722082	1.42473	logistic	(100,)	invscaling	0.9999	sgd
CD14	0.722082	9.97762	relu	(100, 50)	invscaling	0.9	sgd
CD14	0.721217	2.87986	relu	(75,)	invscaling	0.9	sgd
CD14	0.721186	13.9877	tanh	(75, 25)	invscaling	0.8	sgd
CD14	0.720074	1.66203	identity	(100, 25)	invscaling	0.9999	sgd
CD14	0.719611	4.70359	relu	(75, 25)	invscaling	0.9	sgd
CD14	0.718437	17.9399	identity	(100, 50)	adaptive	0.9999	sgd
CD14	0.717326	0.807771	logistic	(50,)	invscaling	0.999	sgd
CD14	0.717048	1.61691	identity	(75, 25)	invscaling	0.99	sgd
CD14	0.716955	4.22318	relu	(100,)	invscaling	0.9	sgd
CD14	0.71643	11.0596	logistic	(50, 25)	adaptive	0.9999	sgd
CD14	0.715689	1.73957	logistic	(100,)	invscaling	0.999	sgd
CD14	0.715009	7.81601	relu	(200,)	invscaling	0.8	sgd
CD14	0.714422	34.065	relu	(200, 100)	invscaling	0.8	sgd
CD14	0.713465	1.25528	tanh	(100,)	invscaling	0.999	sgd
CD14	0.713311	5.78219	logistic	(50,)	invscaling	0.99	sgd
CD14	0.71328	2.90392	relu	(50, 25)	invscaling	0.9	sgd
CD14	0.712569	11.0842	identity	(100, 25)	adaptive	0.9999	sgd
CD14	0.711396	3.16156	relu	(100, 50)	invscaling	0.9999	sgd
CD14	0.710593	6.25176	identity	(50, 25)	adaptive	0.9999	sgd
CD14	0.710377	3.53975	logistic	(75,)	invscaling	0.99	sgd
CD14	0.710315	5.02387	identity	(75,)	adaptive	0.9999	sgd
CD14	0.709944	3.53143	relu	(100,)	invscaling	0.8	sgd
CD14	0.709728	6.68514	relu	(100, 25)	invscaling	0.8	sgd
CD14	0.70908	6.15686	tanh	(75,)	invscaling	0.8	sgd
CD14	0.707783	14.7102	tanh	(100,)	adaptive	0.9999	sgd
CD14	0.707566	1.20688	relu	(100,)	invscaling	0.999	sgd
CD14	0.707566	7.37845	tanh	(50, 25)	invscaling	0.8	sgd
CD14	0.705374	7.63444	relu	(100, 50)	invscaling	0.8	sgd
CD14	0.705096	2.29163	identity	(25,)	adaptive	0.9999	sgd
CD14	0.70488	3.04248	relu	(75,)	invscaling	0.8	sgd
CD14	0.704694	2.76508	identity	(50, 25)	constant	0.9999	sgd
CD14	0.704324	4.448	tanh	(50,)	invscaling	0.8	sgd
CD14	0.703644	8.48481	tanh	(100,)	invscaling	0.8	sgd
CD14	0.703397	3.57906	tanh	(25,)	invscaling	0.9	sgd
CD14	0.70315	0.730215	tanh	(50,)	invscaling	0.9999	sgd
CD14	0.702625	0.882717	logistic	(75,)	invscaling	0.999	sgd
CD14	0.702625	5.37607	identity	(50,)	invscaling	0.8	sgd
CD14	0.701791	0.663979	logistic	(25,)	invscaling	0.8	sgd
CD14	0.701729	0.58136	logistic	(25,)	invscaling	0.9	sgd
CD14	0.701729	0.808292	logistic	(50,)	invscaling	0.8	sgd
CD14	0.701729	0.808589	logistic	(50,)	invscaling	0.9	sgd
CD14	0.701729	0.890004	logistic	(75,)	invscaling	0.9999	sgd
CD14	0.701729	1.09921	logistic	(75,)	invscaling	0.8	sgd
CD14	0.701729	1.23347	logistic	(75,)	invscaling	0.9	sgd
CD14	0.701729	1.50784	logistic	(50, 25)	invscaling	0.9	sgd
CD14	0.701729	1.526	logistic	(100,)	invscaling	0.8	sgd
CD14	0.701729	1.63389	logistic	(100,)	invscaling	0.9	sgd
CD14	0.701729	2.13264	logistic	(75, 25)	invscaling	0.9	sgd
CD14	0.701729	2.18305	logistic	(75, 25)	invscaling	0.8	sgd
CD14	0.701729	2.57221	logistic	(100, 25)	invscaling	0.9	sgd
CD14	0.701729	2.61562	logistic	(50, 25)	invscaling	0.8	sgd
CD14	0.701729	2.78138	logistic	(100, 25)	invscaling	0.8	sgd
CD14	0.701729	2.80276	logistic	(200,)	invscaling	0.8	sgd
CD14	0.701729	3.29572	logistic	(100, 50)	invscaling	0.99	sgd
CD14	0.701729	3.39066	logistic	(200,)	invscaling	0.9	sgd
CD14	0.701729	3.76294	logistic	(100, 50)	invscaling	0.9	sgd
CD14	0.701729	3.90187	logistic	(100, 50)	invscaling	0.8	sgd
CD14	0.701729	11.3196	logistic	(200, 100)	invscaling	0.8	sgd
CD14	0.701729	11.4444	logistic	(200, 100)	invscaling	0.9	sgd
CD14	0.701729	18.2147	logistic	(200, 100)	invscaling	0.99	sgd
CD14	0.700649	6.90738	relu	(75, 25)	invscaling	0.8	sgd
CD14	0.700494	1.9609	relu	(200,)	invscaling	0.9999	sgd
CD14	0.70034	0.96044	tanh	(75,)	invscaling	0.999	sgd
CD14	0.699506	1.87741	relu	(25,)	invscaling	0.9	sgd
CD14	0.697869	1.29929	identity	(75, 25)	invscaling	0.9999	sgd
CD14	0.695522	4.49944	relu	(50, 25)	invscaling	0.8	sgd
CD14	0.694194	1.29172	identity	(75, 25)	invscaling	0.999	sgd
CD14	0.693638	10.3221	relu	(200, 100)	invscaling	0.9999	sgd
CD14	0.685423	3.09031	identity	(100, 50)	invscaling	0.9999	sgd
CD14	0.684311	2.83514	relu	(100, 25)	invscaling	0.999	sgd
CD14	0.682489	0.9491	identity	(50, 25)	invscaling	0.9999	sgd
CD14	0.680358	0.93892	tanh	(75,)	invscaling	0.9999	sgd
CD14	0.680358	4.01061	identity	(25,)	invscaling	0.8	sgd
CD14	0.678999	4.01346	logistic	(100, 50)	invscaling	0.9999	sgd
CD14	0.676776	0.964238	identity	(50, 25)	invscaling	0.999	sgd
CD14	0.672329	5.79893	identity	(100,)	adaptive	0.9999	sgd
CD14	0.67168	3.93118	identity	(50,)	adaptive	0.9999	sgd
CD14	0.669704	11.9065	identity	(200,)	adaptive	0.9999	sgd
CD14	0.6668	0.525494	tanh	(25,)	invscaling	0.9999	sgd
CD14	0.663774	1.98355	relu	(200,)	invscaling	0.999	sgd
CD14	0.661983	1.77694	relu	(75, 25)	invscaling	0.999	sgd
CD14	0.661797	2.17717	tanh	(200,)	invscaling	0.999	sgd
CD14	0.660562	1.18043	tanh	(100,)	invscaling	0.9999	sgd
CD14	0.65874	8.08971	identity	(200, 100)	invscaling	0.999	sgd
CD14	0.656485	3.07933	relu	(50,)	invscaling	0.8	sgd
CD14	0.655374	2.78206	identity	(100, 50)	invscaling	0.999	sgd
CD14	0.646109	3.72049	tanh	(25,)	invscaling	0.8	sgd
CD14	0.644441	9.8	relu	(200, 100)	invscaling	0.999	sgd
CD14	0.638635	1.58717	relu	(75, 25)	invscaling	0.9999	sgd
CD14	0.63042	3.00598	relu	(100, 50)	invscaling	0.999	sgd
CD14	0.629246	1.73878	identity	(100, 25)	invscaling	0.999	sgd
CD14	0.623224	2.60641	relu	(25,)	invscaling	0.8	sgd
CD14	0.621032	3.45182	logistic	(100, 50)	invscaling	0.999	sgd
CD14	0.620692	2.22238	tanh	(200,)	invscaling	0.9999	sgd
CD14	0.619673	0.646418	relu	(50,)	invscaling	0.999	sgd
CD14	0.608647	1.22327	relu	(50, 25)	invscaling	0.999	sgd
CD14	0.602285	0.903837	relu	(75,)	invscaling	0.999	sgd
CD14	0.602069	1.2442	relu	(50, 25)	invscaling	0.9999	sgd
CD14	0.601513	1.04322	relu	(100,)	invscaling	0.9999	sgd
CD14	0.597653	0.591105	relu	(50,)	invscaling	0.9999	sgd
CD14	0.597097	1.95121	relu	(100, 25)	invscaling	0.9999	sgd
CD14	0.58638	1.44976	logistic	(50, 25)	invscaling	0.99	sgd
CD14	0.585547	1.38262	tanh	(50, 25)	invscaling	0.9999	sgd
CD14	0.576467	0.794965	relu	(75,)	invscaling	0.9999	sgd
CD14	0.53672	1.32779	tanh	(50, 25)	invscaling	0.999	sgd
CD14	0.524305	1.8446	tanh	(75, 25)	invscaling	0.999	sgd
CD14	0.523687	0.400828	relu	(25,)	invscaling	0.999	sgd
CD14	0.514978	2.47237	tanh	(100, 25)	invscaling	0.999	sgd
CD14	0.511087	1.5046	identity	(200,)	invscaling	0.999	sgd
CD14	0.502687	2.40003	tanh	(100, 25)	invscaling	0.9999	sgd
CD14	0.497344	0.666679	identity	(75,)	invscaling	0.999	sgd
CD14	0.467264	0.435525	relu	(25,)	invscaling	0.9999	sgd
CD14	0.465071	1.55231	identity	(200,)	invscaling	0.9999	sgd
CD14	0.464886	0.895501	identity	(100,)	invscaling	0.999	sgd
CD14	0.462292	0.507605	identity	(50,)	invscaling	0.999	sgd
CD14	0.459666	11.8366	logistic	(200, 100)	invscaling	0.9999	sgd
CD14	0.459636	2.1	logistic	(100, 25)	invscaling	0.99	sgd
CD14	0.456547	0.649125	identity	(75,)	invscaling	0.9999	sgd
CD14	0.441229	1.89928	tanh	(75, 25)	invscaling	0.9999	sgd
CD14	0.432705	0.481035	identity	(50,)	invscaling	0.9999	sgd
CD14	0.432335	0.835759	identity	(100,)	invscaling	0.9999	sgd
CD14	0.425695	9.22435	tanh	(200, 100)	invscaling	0.9999	sgd
CD14	0.422082	0.319572	identity	(25,)	invscaling	0.999	sgd
CD14	0.419765	0.444127	logistic	(25,)	invscaling	0.9999	sgd
CD14	0.41294	0.420822	logistic	(25,)	invscaling	0.99	sgd
CD14	0.396943	0.317719	identity	(25,)	invscaling	0.9999	sgd
CD14	0.386967	22.0442	logistic	(100, 25)	invscaling	0.999	sgd
CD14	0.378968	2.19431	logistic	(100, 25)	invscaling	0.9999	sgd
CD14	0.378968	10.4114	logistic	(200, 100)	invscaling	0.999	sgd
CD14	0.361674	3.40995	tanh	(100, 50)	invscaling	0.999	sgd
CD14	0.33076	3.28519	tanh	(100, 50)	invscaling	0.9999	sgd
CD14	0.314206	1.63189	logistic	(75, 25)	invscaling	0.99	sgd
CD14	0.298271	0.423763	logistic	(25,)	invscaling	0.999	sgd
CD14	0.298271	1.25525	logistic	(50, 25)	invscaling	0.999	sgd
CD14	0.298271	1.25843	logistic	(50, 25)	invscaling	0.9999	sgd
CD14	0.298271	1.70539	logistic	(75, 25)	invscaling	0.999	sgd
CD14	0.298271	1.70697	logistic	(75, 25)	invscaling	0.9999	sgd
CD14	0.279339	9.14481	tanh	(200, 100)	invscaling	0.999	sgd
CD4T	0.817506	34.4163	relu	(200,)	adaptive	0.99	sgd
CD4T	0.816186	40.9653	tanh	(200,)	adaptive	0.99	sgd
CD4T	0.816026	71.1122	relu	(100, 25)	adaptive	0.9	sgd
CD4T	0.815946	104.144	relu	(100, 50)	constant	0.9	sgd
CD4T	0.815826	9.28058	relu	(75,)	constant	0.99	sgd
CD4T	0.815546	12.6473	tanh	(50,)	adaptive	0.99	sgd
CD4T	0.815546	296.909	relu	(200, 100)	constant	0.9	sgd
CD4T	0.815386	338.858	relu	(200, 100)	adaptive	0.9	sgd
CD4T	0.815306	18.6331	relu	(100,)	adaptive	0.99	sgd
CD4T	0.815187	14.671	tanh	(75,)	constant	0.99	sgd
CD4T	0.815147	28.2241	tanh	(75, 25)	adaptive	0.99	sgd
CD4T	0.815107	15.5485	relu	(75,)	adaptive	0.99	sgd
CD4T	0.814907	22.9715	tanh	(100,)	adaptive	0.99	sgd
CD4T	0.814907	59.0847	relu	(75, 25)	constant	0.9	sgd
CD4T	0.814907	60.0771	tanh	(100, 50)	adaptive	0.99	sgd
CD4T	0.814867	6.97685	relu	(25,)	adaptive	0.99	sgd
CD4T	0.814747	13.3878	relu	(100,)	constant	0.99	sgd
CD4T	0.814747	36.458	tanh	(100, 25)	adaptive	0.99	sgd
CD4T	0.814667	4.36644	relu	(50,)	constant	0.999	sgd
CD4T	0.814547	80.6634	tanh	(100, 25)	adaptive	0.9	sgd
CD4T	0.814467	20.9539	tanh	(50, 25)	adaptive	0.99	sgd
CD4T	0.814467	57.797	relu	(75, 25)	adaptive	0.9	sgd
CD4T	0.814467	72.3333	relu	(100, 25)	constant	0.9	sgd
CD4T	0.814387	7.0665	relu	(50,)	constant	0.99	sgd
CD4T	0.814387	34.3085	tanh	(200,)	constant	0.99	sgd
CD4T	0.814307	14.3859	tanh	(50, 25)	constant	0.99	sgd
CD4T	0.814307	18.2873	relu	(100, 25)	constant	0.99	sgd
CD4T	0.814307	40.7651	relu	(100, 25)	adaptive	0.99	sgd
CD4T	0.814267	160.651	tanh	(200, 100)	adaptive	0.99	sgd
CD4T	0.814187	70.3964	relu	(200,)	adaptive	0.9	sgd
CD4T	0.814147	18.8542	tanh	(75,)	adaptive	0.99	sgd
CD4T	0.814147	42.3111	relu	(50, 25)	adaptive	0.9	sgd
CD4T	0.814107	111.144	relu	(100, 50)	adaptive	0.9	sgd
CD4T	0.814027	11.8652	tanh	(50,)	constant	0.99	sgd
CD4T	0.813747	29.5856	relu	(75,)	adaptive	0.9	sgd
CD4T	0.813667	9.83541	relu	(50,)	adaptive	0.99	sgd
CD4T	0.813587	83.0422	tanh	(200, 100)	constant	0.99	sgd
CD4T	0.813547	4.50008	relu	(25,)	constant	0.99	sgd
CD4T	0.813467	11.0872	relu	(50, 25)	constant	0.99	sgd
CD4T	0.813427	21.1655	tanh	(75, 25)	constant	0.99	sgd
CD4T	0.813347	20.6763	tanh	(100,)	constant	0.99	sgd
CD4T	0.813347	25.2757	relu	(75, 25)	adaptive	0.99	sgd
CD4T	0.813347	36.5498	relu	(100,)	constant	0.9	sgd
CD4T	0.813307	66.1433	tanh	(100, 25)	constant	0.9	sgd
CD4T	0.813147	26.8501	relu	(200,)	constant	0.99	sgd
CD4T	0.813147	322.439	tanh	(200, 100)	adaptive	0.9	sgd
CD4T	0.813107	339.993	relu	(200, 100)	constant	0.8	sgd
CD4T	0.813067	99.037	tanh	(100, 50)	constant	0.9	sgd
CD4T	0.812987	29.0672	tanh	(100, 25)	constant	0.99	sgd
CD4T	0.812867	67.3924	relu	(200,)	constant	0.9	sgd
CD4T	0.812867	341.576	relu	(200, 100)	adaptive	0.8	sgd
CD4T	0.812827	63.5087	tanh	(75, 25)	adaptive	0.9	sgd
CD4T	0.812787	256.076	tanh	(200, 100)	constant	0.9	sgd
CD4T	0.812707	112.415	tanh	(100, 50)	adaptive	0.9	sgd
CD4T	0.812667	21.3009	relu	(50,)	adaptive	0.9	sgd
CD4T	0.812587	72.6537	relu	(100, 25)	constant	0.8	sgd
CD4T	0.812507	29.4222	tanh	(100, 50)	constant	0.99	sgd
CD4T	0.812507	109.253	relu	(100, 50)	constant	0.8	sgd
CD4T	0.812388	19.0871	relu	(50, 25)	adaptive	0.99	sgd
CD4T	0.812388	36.9374	relu	(100,)	adaptive	0.9	sgd
CD4T	0.812388	110.307	relu	(100, 50)	adaptive	0.8	sgd
CD4T	0.812348	8.64304	tanh	(25,)	adaptive	0.99	sgd
CD4T	0.812268	72.6649	relu	(100, 25)	adaptive	0.8	sgd
CD4T	0.812188	58.999	relu	(75, 25)	adaptive	0.8	sgd
CD4T	0.812148	6.02954	tanh	(25,)	constant	0.99	sgd
CD4T	0.812148	20.9769	relu	(50,)	constant	0.9	sgd
CD4T	0.811948	18.2731	relu	(75, 25)	constant	0.99	sgd
CD4T	0.811908	57.9852	relu	(75, 25)	constant	0.8	sgd
CD4T	0.811868	14.2398	logistic	(25,)	adaptive	0.99	sgd
CD4T	0.811828	60.9397	tanh	(75, 25)	constant	0.9	sgd
CD4T	0.811748	44.7952	tanh	(50, 25)	constant	0.9	sgd
CD4T	0.811428	45.1758	relu	(50, 25)	constant	0.9	sgd
CD4T	0.811428	82.0261	tanh	(100, 25)	constant	0.8	sgd
CD4T	0.811268	28.7864	relu	(75,)	constant	0.9	sgd
CD4T	0.811188	13.6445	relu	(25,)	constant	0.9	sgd
CD4T	0.811068	47.7556	tanh	(50, 25)	adaptive	0.9	sgd
CD4T	0.811068	65.4514	relu	(100, 50)	adaptive	0.99	sgd
CD4T	0.810788	2.58393	relu	(25,)	constant	0.999	sgd
CD4T	0.810628	372.443	tanh	(200, 100)	adaptive	0.8	sgd
CD4T	0.810428	42.2592	relu	(50, 25)	constant	0.8	sgd
CD4T	0.810148	20.1878	logistic	(50,)	adaptive	0.99	sgd
CD4T	0.810148	121.985	tanh	(100, 50)	adaptive	0.8	sgd
CD4T	0.809948	36.5289	tanh	(75,)	adaptive	0.9	sgd
CD4T	0.809948	38.3359	logistic	(50, 25)	adaptive	0.99	sgd
CD4T	0.809788	369.124	tanh	(200, 100)	constant	0.8	sgd
CD4T	0.809748	34.8407	relu	(100, 50)	constant	0.99	sgd
CD4T	0.809709	19.3902	logistic	(50,)	constant	0.99	sgd
CD4T	0.809709	64.7047	tanh	(75, 25)	adaptive	0.8	sgd
CD4T	0.809629	55.6138	relu	(200, 100)	constant	0.9999	sgd
CD4T	0.809509	13.6359	relu	(25,)	adaptive	0.9	sgd
CD4T	0.809509	42.3828	relu	(50, 25)	adaptive	0.8	sgd
CD4T	0.809509	43.3228	tanh	(100,)	constant	0.9	sgd
CD4T	0.809429	82.3801	tanh	(100, 25)	adaptive	0.8	sgd
CD4T	0.809389	120.816	tanh	(100, 50)	constant	0.8	sgd
CD4T	0.809349	6.76491	relu	(75,)	constant	0.999	sgd
CD4T	0.809269	34.4032	tanh	(75,)	constant	0.9	sgd
CD4T	0.809189	9.30071	relu	(100,)	constant	0.999	sgd
CD4T	0.809149	10.8244	relu	(50, 25)	constant	0.999	sgd
CD4T	0.809149	25.653	tanh	(50,)	adaptive	0.9	sgd
CD4T	0.809149	65.7212	tanh	(75, 25)	constant	0.8	sgd
CD4T	0.808949	10.8794	logistic	(25,)	constant	0.99	sgd
CD4T	0.808789	25.0271	tanh	(50,)	constant	0.9	sgd
CD4T	0.808789	71.9925	relu	(200,)	constant	0.8	sgd
CD4T	0.808669	70.5519	relu	(200,)	adaptive	0.8	sgd
CD4T	0.808549	133.482	logistic	(200, 100)	constant	0.999	sgd
CD4T	0.808469	92.2179	tanh	(200,)	constant	0.9	sgd
CD4T	0.808229	5.31168	tanh	(25,)	constant	0.999	sgd
CD4T	0.808189	37.9548	relu	(100,)	constant	0.8	sgd
CD4T	0.808149	30.1385	relu	(75,)	constant	0.8	sgd
CD4T	0.807949	15.6608	tanh	(25,)	adaptive	0.9	sgd
CD4T	0.807949	84.5505	tanh	(200,)	adaptive	0.9	sgd
CD4T	0.807829	9.39622	logistic	(100,)	constant	0.999	sgd
CD4T	0.807789	48.5589	tanh	(50, 25)	adaptive	0.8	sgd
CD4T	0.807789	49.0406	tanh	(50, 25)	constant	0.8	sgd
CD4T	0.807669	15.9104	relu	(100, 50)	constant	0.9999	sgd
CD4T	0.807589	38.4892	relu	(100,)	adaptive	0.8	sgd
CD4T	0.807429	21.3172	logistic	(75, 25)	constant	0.999	sgd
CD4T	0.807309	29.9377	relu	(75,)	adaptive	0.8	sgd
CD4T	0.807229	22.1391	relu	(50,)	constant	0.8	sgd
CD4T	0.807189	45.1482	tanh	(100,)	adaptive	0.9	sgd
CD4T	0.80691	15.5702	tanh	(25,)	constant	0.9	sgd
CD4T	0.80687	22.0132	relu	(50,)	adaptive	0.8	sgd
CD4T	0.80679	21.417	logistic	(75,)	constant	0.99	sgd
CD4T	0.80639	8.99812	tanh	(50,)	constant	0.999	sgd
CD4T	0.80631	26.3414	logistic	(50, 25)	constant	0.99	sgd
CD4T	0.80619	39.3481	logistic	(75, 25)	constant	0.99	sgd
CD4T	0.80571	17.9571	relu	(75, 25)	constant	0.999	sgd
CD4T	0.80571	113.495	relu	(200, 100)	constant	0.99	sgd
CD4T	0.80551	11.3064	tanh	(75,)	constant	0.999	sgd
CD4T	0.80543	35.4093	tanh	(75,)	constant	0.8	sgd
CD4T	0.80531	14.572	relu	(25,)	constant	0.8	sgd
CD4T	0.80459	26.9367	relu	(100, 25)	constant	0.999	sgd
CD4T	0.80447	21.5119	logistic	(75,)	adaptive	0.99	sgd
CD4T	0.80419	45.4118	tanh	(100,)	constant	0.8	sgd
CD4T	0.803831	56.1379	logistic	(100, 50)	constant	0.99	sgd
CD4T	0.803791	14.0224	relu	(25,)	adaptive	0.8	sgd
CD4T	0.803791	26.5694	tanh	(50,)	constant	0.8	sgd
CD4T	0.803711	8.62605	relu	(100, 25)	constant	0.9999	sgd
CD4T	0.803671	26.2326	tanh	(50,)	adaptive	0.8	sgd
CD4T	0.803391	35.0549	logistic	(75, 25)	adaptive	0.99	sgd
CD4T	0.803031	23.5659	logistic	(100,)	adaptive	0.99	sgd
CD4T	0.802791	16.2112	tanh	(25,)	constant	0.8	sgd
CD4T	0.802751	19.5128	logistic	(100,)	constant	0.99	sgd
CD4T	0.802711	40.379	logistic	(100, 25)	constant	0.99	sgd
CD4T	0.802711	64.6089	logistic	(100, 50)	adaptive	0.99	sgd
CD4T	0.802631	36.3232	tanh	(75,)	adaptive	0.8	sgd
CD4T	0.802391	46.464	tanh	(100,)	adaptive	0.8	sgd
CD4T	0.802231	232.264	relu	(200, 100)	adaptive	0.99	sgd
CD4T	0.802191	4.30005	relu	(50, 25)	constant	0.9999	sgd
CD4T	0.802191	80.4569	tanh	(200,)	adaptive	0.8	sgd
CD4T	0.802151	45.2599	logistic	(100, 25)	adaptive	0.99	sgd
CD4T	0.802071	75.435	tanh	(200,)	constant	0.8	sgd
CD4T	0.801951	11.1747	identity	(50, 25)	adaptive	0.99	sgd
CD4T	0.801951	90.7169	identity	(200, 100)	adaptive	0.99	sgd
CD4T	0.801471	8.62418	identity	(100,)	adaptive	0.99	sgd
CD4T	0.801431	7.52151	relu	(200,)	constant	0.9999	sgd
CD4T	0.801431	32.6885	identity	(200, 100)	constant	0.99	sgd
CD4T	0.801272	26.6213	identity	(100, 50)	adaptive	0.99	sgd
CD4T	0.801072	12.9595	identity	(75, 25)	adaptive	0.99	sgd
CD4T	0.800992	2.46268	relu	(50,)	constant	0.9999	sgd
CD4T	0.800872	14.873	identity	(200,)	adaptive	0.99	sgd
CD4T	0.800832	46.9564	identity	(100, 50)	adaptive	0.9	sgd
CD4T	0.800792	3.70543	identity	(25,)	adaptive	0.99	sgd
CD4T	0.800672	1.87604	identity	(25,)	constant	0.99	sgd
CD4T	0.800632	5.30801	identity	(50,)	adaptive	0.99	sgd
CD4T	0.800472	4.72526	identity	(75,)	constant	0.99	sgd
CD4T	0.800472	17.1794	identity	(100, 25)	adaptive	0.99	sgd
CD4T	0.800432	22.8159	identity	(75, 25)	adaptive	0.9	sgd
CD4T	0.800312	7.09092	identity	(75,)	adaptive	0.99	sgd
CD4T	0.800272	16.2275	tanh	(25,)	adaptive	0.8	sgd
CD4T	0.800232	11.9964	identity	(50, 25)	constant	0.9	sgd
CD4T	0.800112	4.70944	identity	(100,)	constant	0.99	sgd
CD4T	0.800032	140.282	identity	(200, 100)	adaptive	0.9	sgd
CD4T	0.799952	6.57358	identity	(100, 25)	constant	0.99	sgd
CD4T	0.799952	25.9762	identity	(100, 25)	adaptive	0.9	sgd
CD4T	0.799872	7.32624	identity	(200,)	constant	0.99	sgd
CD4T	0.799832	16.5392	identity	(50, 25)	adaptive	0.9	sgd
CD4T	0.799592	19.3534	logistic	(100, 25)	constant	0.999	sgd
CD4T	0.799472	19.6753	identity	(100, 25)	constant	0.9	sgd
CD4T	0.799472	29.7814	identity	(100, 50)	constant	0.9	sgd
CD4T	0.799472	32.1271	identity	(100, 25)	adaptive	0.8	sgd
CD4T	0.799472	84.3553	identity	(200, 100)	constant	0.9	sgd
CD4T	0.799392	13.7886	identity	(75,)	adaptive	0.9	sgd
CD4T	0.799392	120.362	identity	(200, 100)	constant	0.8	sgd
CD4T	0.799312	35.2184	logistic	(200,)	adaptive	0.99	sgd
CD4T	0.799312	172.349	logistic	(200, 100)	adaptive	0.99	sgd
CD4T	0.799272	3.61119	identity	(50, 25)	constant	0.99	sgd
CD4T	0.799272	5.98577	identity	(75, 25)	constant	0.99	sgd
CD4T	0.799272	27.5154	identity	(200,)	adaptive	0.9	sgd
CD4T	0.799152	14.8369	identity	(75, 25)	constant	0.9	sgd
CD4T	0.799072	10.6574	identity	(75,)	constant	0.9	sgd
CD4T	0.798992	12.3291	identity	(100, 50)	constant	0.99	sgd
CD4T	0.798992	22.9042	identity	(200,)	constant	0.9	sgd
CD4T	0.798992	26.7021	identity	(100, 25)	constant	0.8	sgd
CD4T	0.798952	3.65647	logistic	(75,)	constant	0.999	sgd
CD4T	0.798952	140.281	identity	(200, 100)	adaptive	0.8	sgd
CD4T	0.798752	37.5721	identity	(100, 50)	constant	0.8	sgd
CD4T	0.798752	48.2889	identity	(100, 50)	adaptive	0.8	sgd
CD4T	0.798712	6.79894	identity	(25,)	adaptive	0.9	sgd
CD4T	0.798712	21.3191	identity	(50, 25)	adaptive	0.8	sgd
CD4T	0.798632	2.45516	identity	(50,)	constant	0.99	sgd
CD4T	0.798632	15.3179	identity	(100,)	adaptive	0.9	sgd
CD4T	0.798632	33.4253	tanh	(200,)	constant	0.999	sgd
CD4T	0.798593	26.6468	identity	(75, 25)	adaptive	0.8	sgd
CD4T	0.798553	8.55319	identity	(50,)	constant	0.9	sgd
CD4T	0.798513	16.3094	identity	(50, 25)	constant	0.8	sgd
CD4T	0.798433	18.0275	tanh	(100,)	constant	0.999	sgd
CD4T	0.798393	10.2185	identity	(50,)	adaptive	0.9	sgd
CD4T	0.798153	11.7889	identity	(100,)	constant	0.9	sgd
CD4T	0.798153	20.9046	identity	(75, 25)	constant	0.8	sgd
CD4T	0.797993	4.21817	relu	(100,)	constant	0.9999	sgd
CD4T	0.797793	26.9657	logistic	(75, 25)	adaptive	0.999	sgd
CD4T	0.797713	23.6966	logistic	(200,)	constant	0.99	sgd
CD4T	0.797673	2.59183	identity	(50,)	constant	0.999	sgd
CD4T	0.797393	4.79849	identity	(25,)	constant	0.9	sgd
CD4T	0.797353	2.92258	relu	(75,)	constant	0.9999	sgd
CD4T	0.797233	29.6005	identity	(200, 100)	constant	0.999	sgd
CD4T	0.797153	17.9917	identity	(100,)	adaptive	0.8	sgd
CD4T	0.797073	35.8562	identity	(200,)	adaptive	0.8	sgd
CD4T	0.796833	14.3064	identity	(75,)	adaptive	0.8	sgd
CD4T	0.796833	32.7242	identity	(200,)	constant	0.8	sgd
CD4T	0.796553	9.563	identity	(50,)	constant	0.8	sgd
CD4T	0.796313	14.9176	identity	(100,)	constant	0.8	sgd
CD4T	0.796233	14.31	identity	(75,)	constant	0.8	sgd
CD4T	0.795953	7.23088	identity	(25,)	constant	0.8	sgd
CD4T	0.795953	10.9892	identity	(50,)	adaptive	0.8	sgd
CD4T	0.795873	3.26379	identity	(100,)	constant	0.999	sgd
CD4T	0.795754	8.32497	identity	(25,)	adaptive	0.8	sgd
CD4T	0.795674	3.47807	identity	(75,)	constant	0.999	sgd
CD4T	0.795674	6.84874	relu	(50,)	adaptive	0.999	sgd
CD4T	0.795554	122.24	logistic	(200, 100)	constant	0.99	sgd
CD4T	0.794554	5.92666	tanh	(25,)	adaptive	0.999	sgd
CD4T	0.794354	13.0439	logistic	(50, 25)	constant	0.999	sgd
CD4T	0.794114	20.4715	relu	(200,)	constant	0.999	sgd
CD4T	0.793994	28.3452	logistic	(100, 50)	constant	0.999	sgd
CD4T	0.793914	1.35475	identity	(25,)	constant	0.999	sgd
CD4T	0.793914	4.9133	identity	(75, 25)	constant	0.999	sgd
CD4T	0.793314	3.33997	identity	(50, 25)	constant	0.999	sgd
CD4T	0.793114	5.8039	logistic	(50,)	constant	0.999	sgd
CD4T	0.792675	7.22413	identity	(100, 25)	constant	0.999	sgd
CD4T	0.792515	6.51848	identity	(200,)	constant	0.999	sgd
CD4T	0.792275	3.68536	relu	(25,)	adaptive	0.999	sgd
CD4T	0.792195	35.6927	relu	(100, 50)	constant	0.999	sgd
CD4T	0.791995	8.2911	identity	(100, 50)	constant	0.999	sgd
CD4T	0.791595	8.46641	tanh	(50, 25)	constant	0.9999	sgd
CD4T	0.791435	5.30565	tanh	(75,)	constant	0.9999	sgd
CD4T	0.790715	17.6148	logistic	(200,)	constant	0.999	sgd
CD4T	0.790236	23.0989	tanh	(50, 25)	constant	0.999	sgd
CD4T	0.789756	31.9154	tanh	(100, 25)	constant	0.9999	sgd
CD4T	0.789516	14.6782	logistic	(25,)	adaptive	0.9	sgd
CD4T	0.788916	14.3838	logistic	(25,)	constant	0.9	sgd
CD4T	0.788636	33.5451	logistic	(100, 25)	adaptive	0.999	sgd
CD4T	0.788556	32.7169	logistic	(75,)	constant	0.9	sgd
CD4T	0.788516	22.5938	logistic	(50,)	adaptive	0.9	sgd
CD4T	0.788476	33.5805	tanh	(75, 25)	constant	0.9999	sgd
CD4T	0.788236	31.0372	logistic	(75,)	adaptive	0.9	sgd
CD4T	0.787836	5.04536	tanh	(100,)	constant	0.9999	sgd
CD4T	0.787836	10.563	relu	(50, 25)	adaptive	0.999	sgd
CD4T	0.787716	21.1861	logistic	(50,)	constant	0.9	sgd
CD4T	0.786957	2.7022	tanh	(50,)	constant	0.9999	sgd
CD4T	0.786677	69.0935	logistic	(200,)	adaptive	0.9	sgd
CD4T	0.786317	35.681	logistic	(100,)	adaptive	0.9	sgd
CD4T	0.786077	29.2547	logistic	(100,)	constant	0.9	sgd
CD4T	0.785757	80.0055	logistic	(200, 100)	adaptive	0.999	sgd
CD4T	0.785717	11.0108	relu	(75,)	adaptive	0.999	sgd
CD4T	0.785437	50.4115	logistic	(200,)	constant	0.9	sgd
CD4T	0.785117	12.5091	relu	(100,)	adaptive	0.999	sgd
CD4T	0.784837	9.01447	relu	(75, 25)	constant	0.9999	sgd
CD4T	0.784558	39.9765	logistic	(50, 25)	constant	0.9	sgd
CD4T	0.784478	26.0159	relu	(75, 25)	adaptive	0.999	sgd
CD4T	0.784398	1.18962	identity	(25,)	constant	0.9999	sgd
CD4T	0.784118	3.48437	logistic	(25,)	constant	0.999	sgd
CD4T	0.783838	55.7264	tanh	(100, 50)	constant	0.9999	sgd
CD4T	0.783358	42.0515	logistic	(50, 25)	adaptive	0.9	sgd
CD4T	0.783158	10.4689	tanh	(50,)	adaptive	0.999	sgd
CD4T	0.783158	126.672	relu	(200, 100)	constant	0.999	sgd
CD4T	0.783118	87.5367	logistic	(100, 50)	constant	0.9	sgd
CD4T	0.783038	1.94944	identity	(50,)	constant	0.9999	sgd
CD4T	0.782998	66.2323	logistic	(100, 25)	constant	0.9	sgd
CD4T	0.782958	14.5166	logistic	(100, 50)	constant	0.9999	sgd
CD4T	0.782758	107.009	logistic	(100, 50)	adaptive	0.9	sgd
CD4T	0.782718	65.6513	logistic	(100, 25)	adaptive	0.9	sgd
CD4T	0.782598	46.7894	logistic	(75, 25)	constant	0.9	sgd
CD4T	0.782478	6.64791	tanh	(200,)	constant	0.9999	sgd
CD4T	0.782358	1.17267	relu	(25,)	constant	0.9999	sgd
CD4T	0.782318	282.314	logistic	(200, 100)	adaptive	0.9	sgd
CD4T	0.782238	52.945	logistic	(75, 25)	adaptive	0.9	sgd
CD4T	0.782198	241.995	logistic	(200, 100)	constant	0.9	sgd
CD4T	0.781159	16.1077	logistic	(50,)	constant	0.8	sgd
CD4T	0.780799	52.8224	logistic	(200,)	adaptive	0.8	sgd
CD4T	0.780719	21.9771	logistic	(75,)	constant	0.8	sgd
CD4T	0.780679	11.1744	logistic	(25,)	adaptive	0.8	sgd
CD4T	0.780639	23.5057	logistic	(75,)	adaptive	0.8	sgd
CD4T	0.780399	47.9299	logistic	(200,)	constant	0.8	sgd
CD4T	0.780199	26.2573	logistic	(100,)	constant	0.8	sgd
CD4T	0.780079	29.9826	logistic	(100,)	adaptive	0.8	sgd
CD4T	0.780039	7.47567	identity	(100, 50)	constant	0.9999	sgd
CD4T	0.779959	11.1257	logistic	(25,)	constant	0.8	sgd
CD4T	0.779799	18.8038	logistic	(50,)	adaptive	0.8	sgd
CD4T	0.779799	50.9783	tanh	(100, 50)	adaptive	0.9999	sgd
CD4T	0.779759	46.1035	logistic	(50, 25)	constant	0.8	sgd
CD4T	0.779319	47.4507	logistic	(50, 25)	adaptive	0.8	sgd
CD4T	0.779319	64.4306	logistic	(75, 25)	adaptive	0.8	sgd
CD4T	0.77916	1.6287	tanh	(25,)	constant	0.9999	sgd
CD4T	0.77892	4.19633	identity	(200,)	constant	0.9999	sgd
CD4T	0.77892	79.2214	logistic	(100, 25)	constant	0.8	sgd
CD4T	0.77864	116.365	logistic	(100, 50)	constant	0.8	sgd
CD4T	0.77856	62.9547	logistic	(75, 25)	constant	0.8	sgd
CD4T	0.77856	119.998	logistic	(100, 50)	adaptive	0.8	sgd
CD4T	0.77832	359.534	logistic	(200, 100)	adaptive	0.8	sgd
CD4T	0.7782	342.391	logistic	(200, 100)	constant	0.8	sgd
CD4T	0.77796	80.7659	logistic	(100, 25)	adaptive	0.8	sgd
CD4T	0.77736	4.83136	logistic	(75, 25)	constant	0.9999	sgd
CD4T	0.77716	1.69368	logistic	(75,)	constant	0.9999	sgd
CD4T	0.777	4.37906	logistic	(50, 25)	constant	0.9999	sgd
CD4T	0.77692	1.56549	identity	(75,)	constant	0.9999	sgd
CD4T	0.77692	4.1546	identity	(75, 25)	constant	0.9999	sgd
CD4T	0.7766	25.3339	relu	(200,)	adaptive	0.999	sgd
CD4T	0.775641	2.07042	identity	(100,)	constant	0.9999	sgd
CD4T	0.775641	9.6661	identity	(200, 100)	invscaling	0.9	sgd
CD4T	0.775561	18.9274	logistic	(50, 25)	adaptive	0.999	sgd
CD4T	0.775561	36.0858	tanh	(75, 25)	constant	0.999	sgd
CD4T	0.775241	6.59889	logistic	(100, 25)	constant	0.9999	sgd
CD4T	0.775121	6.60014	identity	(50, 25)	adaptive	0.999	sgd
CD4T	0.772322	0.414349	tanh	(25,)	invscaling	0.99	sgd
CD4T	0.772322	22.5136	logistic	(100, 50)	adaptive	0.9999	sgd
CD4T	0.772242	45.297	tanh	(100, 25)	constant	0.999	sgd
CD4T	0.771322	2.97719	identity	(100, 25)	invscaling	0.9	sgd
CD4T	0.771282	36.5157	logistic	(200, 100)	constant	0.9999	sgd
CD4T	0.770483	1.99197	identity	(75, 25)	invscaling	0.9	sgd
CD4T	0.769123	1.66094	identity	(50, 25)	invscaling	0.9	sgd
CD4T	0.769083	1.00465	relu	(100,)	invscaling	0.99	sgd
CD4T	0.769043	65.7776	logistic	(100, 50)	adaptive	0.999	sgd
CD4T	0.769003	1.7839	relu	(200,)	invscaling	0.99	sgd
CD4T	0.768883	172.872	tanh	(200, 100)	constant	0.9999	sgd
CD4T	0.768243	49.0658	relu	(100, 50)	adaptive	0.999	sgd
CD4T	0.768243	284.814	tanh	(200, 100)	adaptive	0.999	sgd
CD4T	0.768123	15.2827	tanh	(200, 100)	invscaling	0.9	sgd
CD4T	0.767364	3.61971	identity	(100, 50)	invscaling	0.9	sgd
CD4T	0.766724	31.8145	tanh	(50, 25)	adaptive	0.999	sgd
CD4T	0.766644	10.1206	identity	(200,)	adaptive	0.999	sgd
CD4T	0.765924	251.61	tanh	(200, 100)	constant	0.999	sgd
CD4T	0.765165	1.51204	relu	(200,)	invscaling	0.999	sgd
CD4T	0.764965	8.4883	relu	(200, 100)	invscaling	0.99	sgd
CD4T	0.764725	17.6062	tanh	(75,)	adaptive	0.999	sgd
CD4T	0.764365	1.32222	relu	(75, 25)	invscaling	0.999	sgd
CD4T	0.764125	0.562861	relu	(50,)	invscaling	0.99	sgd
CD4T	0.763965	2.82125	identity	(200,)	invscaling	0.9	sgd
CD4T	0.763045	1.95781	logistic	(50,)	constant	0.9999	sgd
CD4T	0.762446	0.759316	relu	(75,)	invscaling	0.99	sgd
CD4T	0.762286	3.69297	tanh	(200,)	invscaling	0.9	sgd
CD4T	0.761686	0.370256	relu	(25,)	invscaling	0.99	sgd
CD4T	0.761486	1.3507	identity	(100,)	invscaling	0.9	sgd
CD4T	0.761246	17.2447	identity	(200, 100)	invscaling	0.8	sgd
CD4T	0.760966	71.0783	tanh	(100, 50)	constant	0.999	sgd
CD4T	0.760766	1.82397	relu	(100, 25)	invscaling	0.99	sgd
CD4T	0.760046	1.50785	identity	(75,)	invscaling	0.9	sgd
CD4T	0.759726	21.5871	relu	(100, 50)	adaptive	0.9999	sgd
CD4T	0.759527	1.24382	tanh	(50, 25)	invscaling	0.99	sgd
CD4T	0.759447	3.04323	relu	(100, 50)	invscaling	0.99	sgd
CD4T	0.759247	88.6187	relu	(200, 100)	adaptive	0.9999	sgd
CD4T	0.759047	1.52904	relu	(75, 25)	invscaling	0.99	sgd
CD4T	0.758287	3.75473	tanh	(75, 25)	invscaling	0.9	sgd
CD4T	0.758247	44.3047	tanh	(200,)	adaptive	0.999	sgd
CD4T	0.757367	4.36163	identity	(100, 25)	invscaling	0.8	sgd
CD4T	0.757327	1.12645	relu	(50, 25)	invscaling	0.99	sgd
CD4T	0.757127	26.4295	tanh	(200, 100)	invscaling	0.8	sgd
CD4T	0.757087	14.7438	relu	(100, 25)	adaptive	0.9999	sgd
CD4T	0.756768	9.46897	relu	(50, 25)	adaptive	0.9999	sgd
CD4T	0.756208	8.35295	tanh	(100, 50)	invscaling	0.9	sgd
CD4T	0.754648	2.57794	identity	(25,)	adaptive	0.999	sgd
CD4T	0.754368	57.0244	identity	(200, 100)	adaptive	0.999	sgd
CD4T	0.753769	6.945	relu	(200, 100)	invscaling	0.999	sgd
CD4T	0.753329	3.49016	tanh	(100,)	invscaling	0.9	sgd
CD4T	0.753249	12.5526	identity	(100, 25)	adaptive	0.999	sgd
CD4T	0.752729	24.2959	relu	(100, 25)	adaptive	0.999	sgd
CD4T	0.752169	3.8349	identity	(200,)	invscaling	0.8	sgd
CD4T	0.752009	42.6752	tanh	(75, 25)	adaptive	0.999	sgd
CD4T	0.751929	4.33329	identity	(75, 25)	invscaling	0.8	sgd
CD4T	0.751889	5.38235	identity	(75,)	adaptive	0.999	sgd
CD4T	0.751729	6.6161	tanh	(100, 25)	invscaling	0.9	sgd
CD4T	0.75109	34.5292	relu	(200, 100)	invscaling	0.9	sgd
CD4T	0.75089	9.07622	identity	(75, 25)	adaptive	0.999	sgd
CD4T	0.75041	1.53311	relu	(100, 25)	invscaling	0.999	sgd
CD4T	0.75005	0.664162	tanh	(50,)	invscaling	0.99	sgd
CD4T	0.74925	20.5834	identity	(200, 100)	constant	0.9999	sgd
CD4T	0.74917	9.78291	logistic	(100,)	adaptive	0.999	sgd
CD4T	0.74913	4.31343	identity	(50,)	adaptive	0.999	sgd
CD4T	0.74901	1.68602	identity	(50,)	invscaling	0.9	sgd
CD4T	0.74877	7.27371	identity	(100, 50)	invscaling	0.8	sgd
CD4T	0.74865	17.2532	identity	(100, 50)	adaptive	0.999	sgd
CD4T	0.748371	0.910741	tanh	(75,)	invscaling	0.99	sgd
CD4T	0.748051	16.0663	relu	(100, 50)	invscaling	0.9	sgd
CD4T	0.747011	88.5358	tanh	(100, 50)	adaptive	0.999	sgd
CD4T	0.746891	25.5956	tanh	(75, 25)	adaptive	0.9999	sgd
CD4T	0.746491	26.1443	logistic	(200,)	adaptive	0.999	sgd
CD4T	0.746371	1.5655	relu	(100, 25)	invscaling	0.9999	sgd
CD4T	0.746211	5.8443	relu	(200,)	invscaling	0.9	sgd
CD4T	0.746091	2.91741	tanh	(75,)	invscaling	0.9	sgd
CD4T	0.745452	4.36227	tanh	(50, 25)	invscaling	0.9	sgd
CD4T	0.745332	237.179	tanh	(200, 100)	adaptive	0.9999	sgd
CD4T	0.745132	1.15008	tanh	(100,)	invscaling	0.99	sgd
CD4T	0.744052	13.5046	tanh	(100, 50)	invscaling	0.8	sgd
CD4T	0.743732	2.43925	logistic	(200,)	constant	0.9999	sgd
CD4T	0.743412	5.12529	logistic	(25,)	adaptive	0.999	sgd
CD4T	0.743132	1.5417	relu	(200,)	invscaling	0.9999	sgd
CD4T	0.742893	11.5383	relu	(75, 25)	adaptive	0.9999	sgd
CD4T	0.742893	60.6123	tanh	(100, 25)	adaptive	0.999	sgd
CD4T	0.742173	10.8721	tanh	(100, 25)	invscaling	0.8	sgd
CD4T	0.741773	10.1356	tanh	(200,)	invscaling	0.8	sgd
CD4T	0.741573	14.8607	tanh	(100,)	adaptive	0.999	sgd
CD4T	0.741173	2.67297	identity	(50, 25)	constant	0.9999	sgd
CD4T	0.740533	2.5761	tanh	(50,)	invscaling	0.9	sgd
CD4T	0.739654	2.60117	logistic	(100,)	constant	0.9999	sgd
CD4T	0.739614	1.12312	identity	(25,)	invscaling	0.9	sgd
CD4T	0.736495	2.13266	tanh	(25,)	invscaling	0.9	sgd
CD4T	0.735255	0.712199	logistic	(25,)	constant	0.9999	sgd
CD4T	0.734935	3.39227	relu	(100,)	invscaling	0.9	sgd
CD4T	0.734735	2.15345	tanh	(100, 25)	invscaling	0.99	sgd
CD4T	0.734096	3.17396	relu	(75,)	invscaling	0.9	sgd
CD4T	0.733336	5.15401	tanh	(50,)	adaptive	0.9999	sgd
CD4T	0.733296	3.55861	identity	(100,)	invscaling	0.8	sgd
CD4T	0.732416	7.40775	logistic	(50,)	adaptive	0.999	sgd
CD4T	0.730457	6.03121	identity	(100,)	adaptive	0.999	sgd
CD4T	0.730417	4.14754	identity	(50, 25)	invscaling	0.8	sgd
CD4T	0.729857	2.28508	relu	(100, 50)	invscaling	0.999	sgd
CD4T	0.729777	4.05953	identity	(75,)	invscaling	0.8	sgd
CD4T	0.729497	0.688199	relu	(75,)	invscaling	0.999	sgd
CD4T	0.729177	3.2219	tanh	(25,)	adaptive	0.9999	sgd
CD4T	0.728538	19.3562	tanh	(50, 25)	adaptive	0.9999	sgd
CD4T	0.727058	2.01079	identity	(50,)	invscaling	0.8	sgd
CD4T	0.726458	16.9105	identity	(100, 50)	adaptive	0.9999	sgd
CD4T	0.724579	2.60667	relu	(25,)	adaptive	0.9999	sgd
CD4T	0.724419	6.42824	tanh	(100,)	invscaling	0.8	sgd
CD4T	0.724139	10.28	relu	(100, 25)	invscaling	0.9	sgd
CD4T	0.724019	5.66372	logistic	(50,)	invscaling	0.99	sgd
CD4T	0.723659	6.83123	relu	(200, 100)	invscaling	0.9999	sgd
CD4T	0.72326	158.202	relu	(200, 100)	adaptive	0.999	sgd
CD4T	0.72126	0.975395	relu	(100,)	invscaling	0.999	sgd
CD4T	0.720341	0.707069	logistic	(50,)	invscaling	0.9999	sgd
CD4T	0.720101	0.383757	relu	(25,)	invscaling	0.9999	sgd
CD4T	0.719061	1.65929	tanh	(75, 25)	invscaling	0.99	sgd
CD4T	0.717702	8.3567	logistic	(200,)	invscaling	0.99	sgd
CD4T	0.717102	0.823759	relu	(100,)	invscaling	0.9999	sgd
CD4T	0.716182	4.0146	relu	(50,)	adaptive	0.9999	sgd
CD4T	0.714783	2.11048	tanh	(200,)	invscaling	0.99	sgd
CD4T	0.714703	5.84883	tanh	(75,)	invscaling	0.8	sgd
CD4T	0.714103	0.495917	relu	(50,)	invscaling	0.999	sgd
CD4T	0.714103	8.44433	relu	(200,)	invscaling	0.8	sgd
CD4T	0.713743	4.14447	identity	(75,)	adaptive	0.9999	sgd
CD4T	0.713343	3.00364	tanh	(100, 50)	invscaling	0.99	sgd
CD4T	0.712344	2.49271	logistic	(25,)	adaptive	0.9999	sgd
CD4T	0.712264	8.65074	tanh	(100,)	adaptive	0.9999	sgd
CD4T	0.711824	11.1953	tanh	(75, 25)	invscaling	0.8	sgd
CD4T	0.711544	45.8765	relu	(200, 100)	invscaling	0.8	sgd
CD4T	0.708905	8.79567	identity	(200,)	adaptive	0.9999	sgd
CD4T	0.708585	8.64927	relu	(75, 25)	invscaling	0.9	sgd
CD4T	0.708305	0.39744	relu	(25,)	invscaling	0.999	sgd
CD4T	0.708305	14.4727	relu	(200,)	adaptive	0.9999	sgd
CD4T	0.707425	5.9736	identity	(100,)	adaptive	0.9999	sgd
CD4T	0.707145	5.57052	relu	(75,)	adaptive	0.9999	sgd
CD4T	0.706985	5.09188	relu	(50, 25)	invscaling	0.9	sgd
CD4T	0.705266	10.3335	tanh	(50, 25)	invscaling	0.8	sgd
CD4T	0.704946	45.2686	identity	(200, 100)	adaptive	0.9999	sgd
CD4T	0.704906	3.02764	relu	(50,)	invscaling	0.9	sgd
CD4T	0.704786	9.9082	logistic	(200,)	adaptive	0.9999	sgd
CD4T	0.703987	7.4711	identity	(75, 25)	adaptive	0.9999	sgd
CD4T	0.702827	0.322976	identity	(25,)	invscaling	0.99	sgd
CD4T	0.702027	13.7257	relu	(100, 50)	invscaling	0.8	sgd
CD4T	0.701268	16.6085	tanh	(200,)	adaptive	0.9999	sgd
CD4T	0.700428	1.25338	relu	(75, 25)	invscaling	0.9999	sgd
CD4T	0.700228	0.944228	identity	(100,)	invscaling	0.99	sgd
CD4T	0.700188	0.849157	relu	(50, 25)	invscaling	0.9999	sgd
CD4T	0.699868	3.24383	identity	(25,)	invscaling	0.8	sgd
CD4T	0.699228	1.24871	logistic	(100,)	invscaling	0.999	sgd
CD4T	0.698988	5.71264	identity	(50, 25)	adaptive	0.9999	sgd
CD4T	0.698868	8.19656	identity	(200, 100)	invscaling	0.99	sgd
CD4T	0.698748	5.76619	identity	(100, 25)	constant	0.9999	sgd
CD4T	0.697509	1.74991	relu	(25,)	invscaling	0.9	sgd
CD4T	0.696869	6.14986	relu	(100,)	adaptive	0.9999	sgd
CD4T	0.696429	30.4164	tanh	(100, 25)	adaptive	0.9999	sgd
CD4T	0.696349	0.363677	tanh	(25,)	invscaling	0.999	sgd
CD4T	0.696269	3.59357	logistic	(75,)	invscaling	0.99	sgd
CD4T	0.696149	2.56931	relu	(100, 50)	invscaling	0.9999	sgd
CD4T	0.69527	0.889276	logistic	(75,)	invscaling	0.9999	sgd
CD4T	0.69467	1.57961	identity	(100, 25)	invscaling	0.99	sgd
CD4T	0.69335	72.6095	logistic	(200, 100)	adaptive	0.9999	sgd
CD4T	0.692151	6.71633	tanh	(75,)	adaptive	0.9999	sgd
CD4T	0.691951	2.01991	identity	(25,)	adaptive	0.9999	sgd
CD4T	0.691351	0.69021	relu	(75,)	invscaling	0.9999	sgd
CD4T	0.690511	13.1791	logistic	(100, 25)	adaptive	0.9999	sgd
CD4T	0.688992	5.52409	relu	(100,)	invscaling	0.8	sgd
CD4T	0.688672	9.50418	relu	(100, 25)	invscaling	0.8	sgd
CD4T	0.688192	0.480118	identity	(50,)	invscaling	0.99	sgd
CD4T	0.679715	4.76069	tanh	(50,)	invscaling	0.8	sgd
CD4T	0.676836	0.715876	identity	(75,)	invscaling	0.99	sgd
CD4T	0.676636	0.928281	logistic	(75,)	invscaling	0.999	sgd
CD4T	0.676197	12.6764	logistic	(75, 25)	adaptive	0.9999	sgd
CD4T	0.676037	9.90775	identity	(100, 25)	adaptive	0.9999	sgd
CD4T	0.675997	2.71013	identity	(100, 50)	invscaling	0.99	sgd
CD4T	0.673358	1.38745	identity	(100, 25)	invscaling	0.9999	sgd
CD4T	0.66788	11.5566	logistic	(75,)	adaptive	0.999	sgd
CD4T	0.66752	3.05075	identity	(50,)	adaptive	0.9999	sgd
CD4T	0.66696	1.31864	identity	(75, 25)	invscaling	0.99	sgd
CD4T	0.66672	0.467461	relu	(50,)	invscaling	0.9999	sgd
CD4T	0.66664	1.42192	identity	(200,)	invscaling	0.99	sgd
CD4T	0.66652	4.2018	relu	(75,)	invscaling	0.8	sgd
CD4T	0.664961	2.01925	identity	(100, 50)	invscaling	0.9999	sgd
CD4T	0.662002	1.1293	identity	(75, 25)	invscaling	0.9999	sgd
CD4T	0.659762	0.977038	relu	(50, 25)	invscaling	0.999	sgd
CD4T	0.655964	4.83045	relu	(50, 25)	invscaling	0.8	sgd
CD4T	0.655124	8.42222	logistic	(50, 25)	adaptive	0.9999	sgd
CD4T	0.651845	6.88744	relu	(75, 25)	invscaling	0.8	sgd
CD4T	0.649486	0.584807	tanh	(50,)	invscaling	0.9999	sgd
CD4T	0.648527	7.20224	tanh	(200, 100)	invscaling	0.99	sgd
CD4T	0.642049	4.6775	relu	(50,)	invscaling	0.8	sgd
CD4T	0.63913	0.901932	identity	(50, 25)	invscaling	0.99	sgd
CD4T	0.635931	2.15756	logistic	(200,)	invscaling	0.999	sgd
CD4T	0.634971	0.654575	logistic	(50,)	invscaling	0.999	sgd
CD4T	0.633812	2.76813	relu	(25,)	invscaling	0.8	sgd
CD4T	0.625455	1.00591	logistic	(100,)	invscaling	0.9999	sgd
CD4T	0.622216	0.765659	tanh	(75,)	invscaling	0.999	sgd
CD4T	0.619897	1.68734	identity	(100, 25)	invscaling	0.999	sgd
CD4T	0.619137	0.730816	tanh	(75,)	invscaling	0.9999	sgd
CD4T	0.618097	0.400337	tanh	(25,)	invscaling	0.9999	sgd
CD4T	0.617978	0.883321	identity	(50, 25)	invscaling	0.9999	sgd
CD4T	0.614139	2.42578	logistic	(100,)	invscaling	0.99	sgd
CD4T	0.6113	1.16511	identity	(75, 25)	invscaling	0.999	sgd
CD4T	0.606742	0.922169	tanh	(100,)	invscaling	0.9999	sgd
CD4T	0.604782	5.11132	tanh	(25,)	invscaling	0.8	sgd
CD4T	0.604063	4.99438	logistic	(75,)	adaptive	0.9999	sgd
CD4T	0.602943	0.48018	logistic	(25,)	invscaling	0.9	sgd
CD4T	0.602223	1.13688	logistic	(25,)	invscaling	0.99	sgd
CD4T	0.598305	8.40558	logistic	(100, 50)	invscaling	0.9999	sgd
CD4T	0.593186	2.16338	identity	(100, 50)	invscaling	0.999	sgd
CD4T	0.590787	22.295	logistic	(75, 25)	invscaling	0.999	sgd
CD4T	0.581071	0.801942	logistic	(50,)	invscaling	0.9	sgd
CD4T	0.580511	0.796699	identity	(50, 25)	invscaling	0.999	sgd
CD4T	0.578552	0.742834	logistic	(50,)	invscaling	0.8	sgd
CD4T	0.575593	1.31458	logistic	(75,)	invscaling	0.9	sgd
CD4T	0.574833	2.02562	logistic	(100,)	invscaling	0.9	sgd
CD4T	0.573873	7.45772	logistic	(200,)	invscaling	0.9	sgd
CD4T	0.572834	1.00674	logistic	(75,)	invscaling	0.8	sgd
CD4T	0.572074	1.20181	logistic	(100,)	invscaling	0.8	sgd
CD4T	0.571674	3.09541	logistic	(200,)	invscaling	0.8	sgd
CD4T	0.571634	1.19135	logistic	(50, 25)	invscaling	0.8	sgd
CD4T	0.571634	1.22694	logistic	(50, 25)	invscaling	0.9	sgd
CD4T	0.571634	1.61001	logistic	(75, 25)	invscaling	0.9	sgd
CD4T	0.571634	1.66858	logistic	(75, 25)	invscaling	0.8	sgd
CD4T	0.571634	2.05386	logistic	(100, 25)	invscaling	0.9	sgd
CD4T	0.571634	3.00021	logistic	(100, 50)	invscaling	0.9	sgd
CD4T	0.571634	3.366	logistic	(100, 50)	invscaling	0.8	sgd
CD4T	0.571634	7.3764	logistic	(200, 100)	invscaling	0.9999	sgd
CD4T	0.571634	7.8861	logistic	(200, 100)	invscaling	0.999	sgd
CD4T	0.571634	9.01095	logistic	(200, 100)	invscaling	0.9	sgd
CD4T	0.571634	9.25298	logistic	(200, 100)	invscaling	0.8	sgd
CD4T	0.569115	21.7561	logistic	(100, 50)	invscaling	0.999	sgd
CD4T	0.561878	1.05293	tanh	(50, 25)	invscaling	0.9999	sgd
CD4T	0.557999	2.12589	logistic	(100, 25)	invscaling	0.8	sgd
CD4T	0.557599	3.69777	logistic	(50,)	adaptive	0.9999	sgd
CD4T	0.55496	0.420668	logistic	(25,)	invscaling	0.9999	sgd
CD4T	0.551921	17.5112	logistic	(200, 100)	invscaling	0.99	sgd
CD4T	0.545963	1.91368	logistic	(200,)	invscaling	0.9999	sgd
CD4T	0.544284	1.33468	tanh	(50, 25)	invscaling	0.999	sgd
CD4T	0.542285	6.41752	identity	(200, 100)	invscaling	0.9999	sgd
CD4T	0.541445	6.43896	identity	(200, 100)	invscaling	0.999	sgd
CD4T	0.540246	0.924347	tanh	(100,)	invscaling	0.999	sgd
CD4T	0.538726	0.619856	tanh	(50,)	invscaling	0.999	sgd
CD4T	0.52833	0.965877	logistic	(25,)	invscaling	0.8	sgd
CD4T	0.52777	1.3717	tanh	(75, 25)	invscaling	0.999	sgd
CD4T	0.525091	1.70207	tanh	(200,)	invscaling	0.999	sgd
CD4T	0.522252	2.18961	logistic	(50, 25)	invscaling	0.9999	sgd
CD4T	0.521732	0.437886	logistic	(25,)	invscaling	0.999	sgd
CD4T	0.514335	1.00244	logistic	(50, 25)	invscaling	0.999	sgd
CD4T	0.510496	6.01597	logistic	(100, 50)	invscaling	0.99	sgd
CD4T	0.508617	5.83856	logistic	(100,)	adaptive	0.9999	sgd
CD4T	0.490743	1.1555	logistic	(50, 25)	invscaling	0.99	sgd
CD4T	0.485665	2.00106	logistic	(75, 25)	invscaling	0.99	sgd
CD4T	0.470231	1.47841	tanh	(75, 25)	invscaling	0.9999	sgd
CD4T	0.459874	1.86453	tanh	(100, 25)	invscaling	0.9999	sgd
CD4T	0.457035	1.40731	logistic	(75, 25)	invscaling	0.9999	sgd
CD4T	0.457035	1.64251	logistic	(100, 25)	invscaling	0.9999	sgd
CD4T	0.457035	1.79633	logistic	(100, 25)	invscaling	0.99	sgd
CD4T	0.455996	1.71999	tanh	(200,)	invscaling	0.9999	sgd
CD4T	0.452877	2.54002	tanh	(100, 50)	invscaling	0.999	sgd
CD4T	0.44472	1.26787	identity	(200,)	invscaling	0.9999	sgd
CD4T	0.428366	1.72952	logistic	(100, 25)	invscaling	0.999	sgd
CD4T	0.41553	1.21575	identity	(200,)	invscaling	0.999	sgd
CD4T	0.409253	0.608207	identity	(75,)	invscaling	0.999	sgd
CD4T	0.38906	0.256502	identity	(25,)	invscaling	0.999	sgd
CD4T	0.386181	0.728714	identity	(100,)	invscaling	0.9999	sgd
CD4T	0.384861	1.7415	tanh	(100, 25)	invscaling	0.999	sgd
CD4T	0.370667	0.64152	identity	(100,)	invscaling	0.999	sgd
CD4T	0.364549	2.49892	tanh	(100, 50)	invscaling	0.9999	sgd
CD4T	0.357231	0.252341	identity	(25,)	invscaling	0.9999	sgd
CD4T	0.356232	0.515512	identity	(75,)	invscaling	0.9999	sgd
CD4T	0.354752	0.472973	identity	(50,)	invscaling	0.999	sgd
CD4T	0.348714	8.55919	tanh	(200, 100)	invscaling	0.999	sgd
CD4T	0.330561	0.385164	identity	(50,)	invscaling	0.9999	sgd
CD4T	0.293494	7.15809	tanh	(200, 100)	invscaling	0.9999	sgd
GM12878	0.816992	116.126	tanh	(100, 25)	adaptive	0.99	sgd
GM12878	0.816962	173.061	tanh	(100, 50)	adaptive	0.99	sgd
GM12878	0.816821	72.1769	tanh	(50, 25)	adaptive	0.99	sgd
GM12878	0.816669	415.647	tanh	(200, 100)	adaptive	0.99	sgd
GM12878	0.816437	50.1279	tanh	(75,)	adaptive	0.99	sgd
GM12878	0.816275	132.57	logistic	(100, 25)	adaptive	0.999	sgd
GM12878	0.816003	89.7266	tanh	(75, 25)	adaptive	0.99	sgd
GM12878	0.815993	182.577	logistic	(100, 50)	adaptive	0.999	sgd
GM12878	0.815851	77.4794	logistic	(50, 25)	adaptive	0.999	sgd
GM12878	0.81575	136.498	tanh	(200,)	adaptive	0.99	sgd
GM12878	0.81571	108.137	logistic	(75, 25)	adaptive	0.999	sgd
GM12878	0.815508	558.001	logistic	(200, 100)	adaptive	0.999	sgd
GM12878	0.815478	42.9191	tanh	(50,)	adaptive	0.99	sgd
GM12878	0.815448	78.7734	relu	(75, 25)	adaptive	0.99	sgd
GM12878	0.815316	54.1021	logistic	(100,)	adaptive	0.999	sgd
GM12878	0.815296	1069.23	tanh	(200, 100)	adaptive	0.9	sgd
GM12878	0.815165	38.461	relu	(75,)	adaptive	0.99	sgd
GM12878	0.815084	55.7627	relu	(100,)	adaptive	0.99	sgd
GM12878	0.815074	67.0834	tanh	(100,)	adaptive	0.99	sgd
GM12878	0.815054	223.787	tanh	(100, 25)	adaptive	0.9	sgd
GM12878	0.814983	63.6388	relu	(50, 25)	adaptive	0.99	sgd
GM12878	0.814973	20.2848	relu	(25,)	adaptive	0.99	sgd
GM12878	0.814953	343.626	tanh	(100, 50)	adaptive	0.9	sgd
GM12878	0.814882	93.5325	logistic	(200,)	adaptive	0.999	sgd
GM12878	0.814882	332.572	tanh	(100, 50)	constant	0.9	sgd
GM12878	0.814872	29.7311	relu	(50,)	adaptive	0.99	sgd
GM12878	0.814852	39.8874	tanh	(50, 25)	constant	0.99	sgd
GM12878	0.814852	130.514	logistic	(100, 50)	constant	0.999	sgd
GM12878	0.814822	42.8827	logistic	(75,)	adaptive	0.999	sgd
GM12878	0.814761	32.1428	logistic	(50,)	adaptive	0.999	sgd
GM12878	0.814731	21.582	tanh	(25,)	adaptive	0.99	sgd
GM12878	0.81469	29.928	relu	(75,)	adaptive	0.999	sgd
GM12878	0.81467	49.5963	tanh	(100,)	constant	0.99	sgd
GM12878	0.81464	57.4644	tanh	(75, 25)	constant	0.99	sgd
GM12878	0.814599	271.188	logistic	(100, 50)	adaptive	0.99	sgd
GM12878	0.814579	169.118	tanh	(75, 25)	constant	0.9	sgd
GM12878	0.814559	108.393	relu	(200,)	adaptive	0.99	sgd
GM12878	0.814559	328.328	relu	(100, 50)	adaptive	0.9	sgd
GM12878	0.814539	117.209	relu	(50, 25)	constant	0.9	sgd
GM12878	0.814519	333.666	tanh	(200, 100)	constant	0.99	sgd
GM12878	0.814509	34.1537	tanh	(50,)	adaptive	0.999	sgd
GM12878	0.814448	39.2396	relu	(100,)	constant	0.99	sgd
GM12878	0.814438	24.8849	relu	(50,)	adaptive	0.999	sgd
GM12878	0.814397	874.504	tanh	(200, 100)	constant	0.9	sgd
GM12878	0.814377	202.522	tanh	(100, 25)	constant	0.9	sgd
GM12878	0.814367	74.6477	relu	(75, 25)	adaptive	0.999	sgd
GM12878	0.814347	28.6751	tanh	(50,)	constant	0.99	sgd
GM12878	0.814337	147.098	tanh	(100, 50)	constant	0.99	sgd
GM12878	0.814297	22.1627	relu	(50,)	constant	0.99	sgd
GM12878	0.814256	1234.44	relu	(200, 100)	constant	0.8	sgd
GM12878	0.814236	41.2667	logistic	(50, 25)	constant	0.999	sgd
GM12878	0.814206	1285.03	tanh	(200, 100)	adaptive	0.8	sgd
GM12878	0.814145	18.6334	logistic	(25,)	adaptive	0.999	sgd
GM12878	0.814145	111.282	tanh	(200,)	adaptive	0.999	sgd
GM12878	0.814135	141.947	tanh	(50, 25)	adaptive	0.9	sgd
GM12878	0.814125	72.5356	tanh	(100, 25)	constant	0.99	sgd
GM12878	0.814105	12.1375	logistic	(25,)	constant	0.999	sgd
GM12878	0.814085	50.782	relu	(50, 25)	adaptive	0.999	sgd
GM12878	0.814085	179.582	tanh	(75, 25)	adaptive	0.9	sgd
GM12878	0.814064	32.2945	relu	(75,)	constant	0.99	sgd
GM12878	0.814054	49.1848	logistic	(50,)	constant	0.99	sgd
GM12878	0.814044	1312.54	relu	(200, 100)	adaptive	0.8	sgd
GM12878	0.813994	68.9258	logistic	(75, 25)	constant	0.999	sgd
GM12878	0.813994	141.191	logistic	(75, 25)	adaptive	0.99	sgd
GM12878	0.813984	46.0472	relu	(100,)	adaptive	0.999	sgd
GM12878	0.813963	18.0695	tanh	(25,)	constant	0.99	sgd
GM12878	0.813963	184.032	logistic	(100, 25)	adaptive	0.99	sgd
GM12878	0.813963	195.412	relu	(100, 25)	constant	0.9	sgd
GM12878	0.813943	323.116	logistic	(200, 100)	constant	0.999	sgd
GM12878	0.813893	71.8256	relu	(200,)	constant	0.99	sgd
GM12878	0.813893	82.286	logistic	(75,)	adaptive	0.99	sgd
GM12878	0.813883	30.8423	relu	(50, 25)	constant	0.99	sgd
GM12878	0.813883	82.6861	relu	(200,)	adaptive	0.999	sgd
GM12878	0.813883	752.3	logistic	(200, 100)	adaptive	0.99	sgd
GM12878	0.813872	196.616	logistic	(200,)	adaptive	0.99	sgd
GM12878	0.813862	1246.35	relu	(200, 100)	adaptive	0.9	sgd
GM12878	0.813842	35.5389	tanh	(75,)	constant	0.99	sgd
GM12878	0.813832	13.7862	relu	(25,)	adaptive	0.999	sgd
GM12878	0.813832	47.0498	relu	(75, 25)	constant	0.99	sgd
GM12878	0.813802	1241.46	tanh	(200, 100)	constant	0.8	sgd
GM12878	0.813751	73.9338	logistic	(100, 25)	constant	0.999	sgd
GM12878	0.813721	308.084	relu	(100, 50)	constant	0.9	sgd
GM12878	0.813711	16.0977	logistic	(50,)	constant	0.999	sgd
GM12878	0.813711	93.2737	tanh	(200,)	constant	0.99	sgd
GM12878	0.813691	61.3026	logistic	(75,)	constant	0.99	sgd
GM12878	0.813671	290.819	tanh	(100, 25)	adaptive	0.8	sgd
GM12878	0.81366	34.6285	logistic	(25,)	adaptive	0.99	sgd
GM12878	0.8136	395.737	relu	(100, 50)	constant	0.8	sgd
GM12878	0.81359	214.35	tanh	(75, 25)	constant	0.8	sgd
GM12878	0.81358	129.769	tanh	(50, 25)	constant	0.9	sgd
GM12878	0.81358	1130.22	relu	(200, 100)	constant	0.9	sgd
GM12878	0.81357	143.253	relu	(75, 25)	constant	0.9	sgd
GM12878	0.81357	440.917	tanh	(100, 50)	adaptive	0.8	sgd
GM12878	0.813539	53.9496	logistic	(50,)	adaptive	0.99	sgd
GM12878	0.813539	88.6958	logistic	(50, 25)	adaptive	0.99	sgd
GM12878	0.813509	84.7817	logistic	(50, 25)	constant	0.99	sgd
GM12878	0.813499	57.2921	tanh	(100,)	adaptive	0.999	sgd
GM12878	0.813428	94.474	logistic	(100,)	adaptive	0.99	sgd
GM12878	0.813408	173.326	relu	(75, 25)	adaptive	0.9	sgd
GM12878	0.813398	217.75	relu	(100, 25)	adaptive	0.9	sgd
GM12878	0.813317	199.727	relu	(100, 50)	adaptive	0.99	sgd
GM12878	0.813307	26.3119	logistic	(25,)	constant	0.99	sgd
GM12878	0.813277	29.6914	logistic	(100,)	constant	0.999	sgd
GM12878	0.813267	210.981	relu	(200,)	constant	0.9	sgd
GM12878	0.813257	83.8428	relu	(100, 25)	adaptive	0.999	sgd
GM12878	0.813236	12.3977	relu	(50,)	constant	0.999	sgd
GM12878	0.813135	82.0579	logistic	(100,)	constant	0.99	sgd
GM12878	0.813125	213.126	logistic	(100, 50)	constant	0.99	sgd
GM12878	0.813125	341.122	tanh	(200,)	adaptive	0.9	sgd
GM12878	0.813125	409.829	relu	(100, 50)	adaptive	0.8	sgd
GM12878	0.813115	43.6968	tanh	(75,)	adaptive	0.999	sgd
GM12878	0.813095	11.8102	relu	(25,)	constant	0.99	sgd
GM12878	0.813085	153.039	logistic	(100, 25)	constant	0.99	sgd
GM12878	0.813024	109.873	relu	(100,)	constant	0.9	sgd
GM12878	0.812984	260.558	tanh	(100, 25)	constant	0.8	sgd
GM12878	0.812974	170.762	relu	(100, 50)	adaptive	0.999	sgd
GM12878	0.812954	106.765	relu	(100, 25)	adaptive	0.99	sgd
GM12878	0.812923	201.494	relu	(75, 25)	adaptive	0.8	sgd
GM12878	0.812923	226.127	tanh	(75, 25)	adaptive	0.8	sgd
GM12878	0.812903	129.688	logistic	(75, 25)	constant	0.99	sgd
GM12878	0.812762	24.5827	logistic	(75,)	constant	0.999	sgd
GM12878	0.812742	173.527	tanh	(100,)	adaptive	0.9	sgd
GM12878	0.812691	263.073	relu	(100, 25)	adaptive	0.8	sgd
GM12878	0.812671	72.1886	relu	(100, 25)	constant	0.99	sgd
GM12878	0.812651	154.456	tanh	(50, 25)	constant	0.8	sgd
GM12878	0.812621	18.1131	relu	(50, 25)	constant	0.999	sgd
GM12878	0.8126	35.9338	relu	(75, 25)	constant	0.999	sgd
GM12878	0.81259	238.941	relu	(200,)	adaptive	0.9	sgd
GM12878	0.81258	120.68	relu	(100,)	adaptive	0.9	sgd
GM12878	0.81257	15.81	relu	(75,)	constant	0.999	sgd
GM12878	0.81255	128.313	relu	(50, 25)	adaptive	0.9	sgd
GM12878	0.812509	398.606	tanh	(100, 50)	constant	0.8	sgd
GM12878	0.812479	19.7608	tanh	(25,)	adaptive	0.999	sgd
GM12878	0.812439	320.736	tanh	(200,)	constant	0.9	sgd
GM12878	0.812429	140.224	logistic	(200,)	constant	0.99	sgd
GM12878	0.812409	86.1142	relu	(75,)	constant	0.9	sgd
GM12878	0.812368	61.7558	relu	(50,)	constant	0.9	sgd
GM12878	0.812308	56.2088	logistic	(200,)	constant	0.999	sgd
GM12878	0.812287	17.3025	tanh	(50,)	constant	0.999	sgd
GM12878	0.812196	91.5018	relu	(75,)	adaptive	0.9	sgd
GM12878	0.812196	230.561	relu	(100, 25)	constant	0.8	sgd
GM12878	0.812196	591.234	logistic	(200, 100)	constant	0.99	sgd
GM12878	0.812146	174.952	tanh	(50, 25)	adaptive	0.8	sgd
GM12878	0.812075	18.6823	relu	(100,)	constant	0.999	sgd
GM12878	0.812045	167.14	tanh	(100,)	constant	0.9	sgd
GM12878	0.812015	42.6097	relu	(100, 25)	constant	0.999	sgd
GM12878	0.811995	67.3746	relu	(50,)	adaptive	0.9	sgd
GM12878	0.811924	119.941	tanh	(75,)	constant	0.9	sgd
GM12878	0.811924	189.933	relu	(75, 25)	constant	0.8	sgd
GM12878	0.811863	93.5534	tanh	(50,)	adaptive	0.9	sgd
GM12878	0.811752	54.8449	relu	(100, 50)	constant	0.999	sgd
GM12878	0.811661	135.238	tanh	(75,)	adaptive	0.9	sgd
GM12878	0.81156	148.344	relu	(50, 25)	adaptive	0.8	sgd
GM12878	0.81155	43.3	tanh	(200,)	constant	0.999	sgd
GM12878	0.811459	142.26	relu	(50, 25)	constant	0.8	sgd
GM12878	0.811389	90.7425	tanh	(50,)	constant	0.9	sgd
GM12878	0.811278	7.23843	relu	(25,)	constant	0.999	sgd
GM12878	0.811187	11.2646	tanh	(25,)	constant	0.999	sgd
GM12878	0.811167	89.413	relu	(100, 50)	constant	0.99	sgd
GM12878	0.811005	20.4498	tanh	(75,)	constant	0.999	sgd
GM12878	0.810722	51.3464	tanh	(25,)	constant	0.9	sgd
GM12878	0.810621	248.409	relu	(200,)	adaptive	0.8	sgd
GM12878	0.8105	40.6376	relu	(25,)	adaptive	0.9	sgd
GM12878	0.81042	211.309	relu	(200,)	constant	0.8	sgd
GM12878	0.810409	56.6933	tanh	(25,)	adaptive	0.9	sgd
GM12878	0.810268	35.6235	relu	(25,)	constant	0.9	sgd
GM12878	0.810046	108.514	relu	(100,)	constant	0.8	sgd
GM12878	0.809763	32.7701	relu	(200,)	constant	0.999	sgd
GM12878	0.809713	202.351	tanh	(100,)	adaptive	0.8	sgd
GM12878	0.809672	347.213	tanh	(200,)	constant	0.8	sgd
GM12878	0.809582	63.6465	tanh	(50, 25)	adaptive	0.999	sgd
GM12878	0.80943	356.458	tanh	(200,)	adaptive	0.8	sgd
GM12878	0.809369	185.882	tanh	(100,)	constant	0.8	sgd
GM12878	0.809299	106.554	tanh	(50,)	adaptive	0.8	sgd
GM12878	0.809238	122.087	relu	(100,)	adaptive	0.8	sgd
GM12878	0.809218	81.2425	relu	(75,)	constant	0.8	sgd
GM12878	0.809198	95.2795	relu	(75,)	adaptive	0.8	sgd
GM12878	0.809188	68.7125	relu	(50,)	adaptive	0.8	sgd
GM12878	0.808986	144.401	tanh	(75,)	constant	0.8	sgd
GM12878	0.808925	148.263	tanh	(75,)	adaptive	0.8	sgd
GM12878	0.808552	98.6761	tanh	(50,)	constant	0.8	sgd
GM12878	0.80835	29.8765	tanh	(50, 25)	constant	0.999	sgd
GM12878	0.808218	98.8931	relu	(200, 100)	constant	0.9999	sgd
GM12878	0.808158	29.6019	tanh	(100,)	constant	0.999	sgd
GM12878	0.808158	66.0785	tanh	(25,)	constant	0.8	sgd
GM12878	0.808087	63.8279	tanh	(25,)	adaptive	0.8	sgd
GM12878	0.807724	41.3126	relu	(25,)	constant	0.8	sgd
GM12878	0.807613	102.271	tanh	(75, 25)	adaptive	0.999	sgd
GM12878	0.807532	57.0281	relu	(50,)	constant	0.8	sgd
GM12878	0.80729	42.6156	relu	(25,)	adaptive	0.8	sgd
GM12878	0.807098	175.41	logistic	(100, 50)	constant	0.9999	sgd
GM12878	0.806633	49.9724	tanh	(75, 25)	constant	0.999	sgd
GM12878	0.80626	33.5041	relu	(100, 50)	constant	0.9999	sgd
GM12878	0.805684	29.805	logistic	(100,)	constant	0.9999	sgd
GM12878	0.805341	90.8512	logistic	(75, 25)	constant	0.9999	sgd
GM12878	0.80519	91.5194	logistic	(100, 25)	constant	0.9999	sgd
GM12878	0.804261	547.205	relu	(200, 100)	constant	0.99	sgd
GM12878	0.804059	20.1005	logistic	(75,)	constant	0.9999	sgd
GM12878	0.803635	66.7954	logistic	(200,)	constant	0.9999	sgd
[truncated: 1,601 more rows]

## Sheet: MLP-LBFGS
Cell	Mean Test Score	Mean Fit Time	activation	hidden_layer_sizes	solver
Average	0.7972	62.1002	relu	(25,)	lbfgs
Average	0.795744	2565.46	logistic	(200, 100)	lbfgs
Average	0.795633	578.571	logistic	(200,)	lbfgs
Average	0.794629	72.4026	logistic	(25,)	lbfgs
Average	0.794065	68.4761	tanh	(25,)	lbfgs
Average	0.792971	776.106	logistic	(100, 50)	lbfgs
Average	0.79193	274.515	logistic	(100,)	lbfgs
Average	0.791384	216.386	logistic	(75,)	lbfgs
Average	0.791334	155.862	logistic	(50,)	lbfgs
Average	0.791175	308.779	logistic	(50, 25)	lbfgs
Average	0.790731	402.088	logistic	(75, 25)	lbfgs
Average	0.790674	120.674	relu	(50,)	lbfgs
Average	0.790059	550.678	logistic	(100, 25)	lbfgs
Average	0.787658	144.688	tanh	(50,)	lbfgs
Average	0.78411	269.118	relu	(50, 25)	lbfgs
Average	0.784041	207.936	relu	(75,)	lbfgs
Average	0.782148	216.095	relu	(100,)	lbfgs
Average	0.781477	213.415	tanh	(75,)	lbfgs
Average	0.778997	404.487	relu	(75, 25)	lbfgs
Average	0.777942	252.518	tanh	(100,)	lbfgs
Average	0.776067	278.93	tanh	(50, 25)	lbfgs
Average	0.774202	535.83	tanh	(200,)	lbfgs
Average	0.774168	471.687	relu	(200,)	lbfgs
Average	0.773874	553.433	relu	(100, 25)	lbfgs
Average	0.772917	205.725	identity	(100, 25)	lbfgs
Average	0.772854	884.659	identity	(200, 100)	lbfgs
Average	0.772846	191.083	identity	(75, 25)	lbfgs
Average	0.772822	105.955	identity	(50, 25)	lbfgs
Average	0.772813	211.071	identity	(200,)	lbfgs
Average	0.772727	112.613	identity	(100,)	lbfgs
Average	0.772726	25.9331	identity	(25,)	lbfgs
Average	0.772701	335.437	identity	(100, 50)	lbfgs
Average	0.772676	41.059	identity	(50,)	lbfgs
Average	0.772661	419.19	tanh	(75, 25)	lbfgs
Average	0.772574	86.7628	identity	(75,)	lbfgs
Average	0.771711	754.281	relu	(100, 50)	lbfgs
Average	0.76998	561.712	tanh	(100, 25)	lbfgs
Average	0.766813	781.356	tanh	(100, 50)	lbfgs
Average	0.7665	2403.15	tanh	(200, 100)	lbfgs
Average	0.761805	2345.13	relu	(200, 100)	lbfgs
CD14	0.847004	29.1845	relu	(25,)	lbfgs
CD14	0.845862	1120.66	logistic	(200, 100)	lbfgs
CD14	0.845645	30.9723	tanh	(25,)	lbfgs
CD14	0.845645	237.119	logistic	(200,)	lbfgs
CD14	0.845398	28.8788	logistic	(25,)	lbfgs
CD14	0.843576	376.799	logistic	(100, 50)	lbfgs
CD14	0.842495	60.8746	relu	(50,)	lbfgs
CD14	0.841939	60.1249	logistic	(50,)	lbfgs
CD14	0.841353	117.045	logistic	(50, 25)	lbfgs
CD14	0.841167	237.221	logistic	(100, 25)	lbfgs
CD14	0.841075	118.884	logistic	(100,)	lbfgs
CD14	0.841013	97.2036	logistic	(75,)	lbfgs
CD14	0.839592	56.5714	tanh	(50,)	lbfgs
CD14	0.839376	169.441	logistic	(75, 25)	lbfgs
CD14	0.837492	111.073	relu	(75,)	lbfgs
CD14	0.835855	107.611	relu	(50, 25)	lbfgs
CD14	0.834033	130.145	tanh	(75,)	lbfgs
CD14	0.833786	119.517	relu	(100,)	lbfgs
CD14	0.83286	187.841	relu	(75, 25)	lbfgs
CD14	0.831995	110.078	tanh	(100,)	lbfgs
CD14	0.828135	123.461	tanh	(50, 25)	lbfgs
CD14	0.827177	214.501	relu	(100, 25)	lbfgs
CD14	0.826838	209.642	relu	(200,)	lbfgs
CD14	0.824645	263.613	tanh	(200,)	lbfgs
CD14	0.824552	219.428	tanh	(75, 25)	lbfgs
CD14	0.822576	343.517	relu	(100, 50)	lbfgs
CD14	0.816924	256.044	tanh	(100, 25)	lbfgs
CD14	0.81575	475.106	identity	(200, 100)	lbfgs
CD14	0.815658	44.3799	identity	(50, 25)	lbfgs
CD14	0.815627	78.3892	identity	(75, 25)	lbfgs
CD14	0.815565	119.294	identity	(100, 50)	lbfgs
CD14	0.815534	19.4816	identity	(50,)	lbfgs
CD14	0.815473	81.5373	identity	(200,)	lbfgs
CD14	0.815442	12.087	identity	(25,)	lbfgs
CD14	0.815442	38.6506	identity	(100,)	lbfgs
CD14	0.815442	94.1345	identity	(100, 25)	lbfgs
CD14	0.81538	38.2732	identity	(75,)	lbfgs
CD14	0.815225	1082.05	tanh	(200, 100)	lbfgs
CD14	0.812292	317.664	tanh	(100, 50)	lbfgs
CD14	0.811674	1207.93	relu	(200, 100)	lbfgs
CD4T	0.814187	904.248	logistic	(200, 100)	lbfgs
CD4T	0.813947	189.75	logistic	(200,)	lbfgs
CD4T	0.812667	21.2619	relu	(25,)	lbfgs
CD4T	0.811508	20.6233	logistic	(25,)	lbfgs
CD4T	0.811428	303.788	logistic	(100, 50)	lbfgs
CD4T	0.810988	99.5636	logistic	(100,)	lbfgs
CD4T	0.809029	23.9176	tanh	(25,)	lbfgs
CD4T	0.807989	45.7003	logistic	(50,)	lbfgs
CD4T	0.807669	96.218	logistic	(50, 25)	lbfgs
CD4T	0.807389	86.4288	logistic	(75,)	lbfgs
CD4T	0.80687	182.871	logistic	(100, 25)	lbfgs
CD4T	0.80591	45.2883	relu	(50,)	lbfgs
CD4T	0.80471	143.816	logistic	(75, 25)	lbfgs
CD4T	0.803431	51.3946	tanh	(50,)	lbfgs
CD4T	0.802471	10.1052	identity	(25,)	lbfgs
CD4T	0.802471	66.6363	identity	(200,)	lbfgs
CD4T	0.802431	37.8279	identity	(75,)	lbfgs
CD4T	0.802391	127.456	identity	(100, 50)	lbfgs
CD4T	0.802351	35.6249	identity	(100,)	lbfgs
CD4T	0.802351	77.6754	identity	(100, 25)	lbfgs
CD4T	0.802311	22.4211	identity	(50,)	lbfgs
CD4T	0.802311	43.1946	identity	(50, 25)	lbfgs
CD4T	0.802271	61.3827	identity	(75, 25)	lbfgs
CD4T	0.802271	380.89	identity	(200, 100)	lbfgs
CD4T	0.798113	78.8905	relu	(75,)	lbfgs
CD4T	0.796833	92.5422	relu	(100,)	lbfgs
CD4T	0.796513	96.1387	tanh	(75,)	lbfgs
CD4T	0.795434	84.5719	relu	(50, 25)	lbfgs
CD4T	0.789636	143.496	relu	(75, 25)	lbfgs
CD4T	0.787077	104.703	tanh	(100,)	lbfgs
CD4T	0.785717	169.215	relu	(200,)	lbfgs
CD4T	0.784158	182.275	tanh	(200,)	lbfgs
CD4T	0.783278	176.652	relu	(100, 25)	lbfgs
CD4T	0.782638	93.8308	tanh	(50, 25)	lbfgs
CD4T	0.780719	276.403	relu	(100, 50)	lbfgs
CD4T	0.779919	152.374	tanh	(75, 25)	lbfgs
CD4T	0.77764	175.155	tanh	(100, 25)	lbfgs
CD4T	0.775521	304.03	tanh	(100, 50)	lbfgs
CD4T	0.772322	924.982	tanh	(200, 100)	lbfgs
CD4T	0.772042	840.586	relu	(200, 100)	lbfgs
GM12878	0.816316	1226.79	logistic	(75, 25)	lbfgs
GM12878	0.816215	1823.41	logistic	(100, 25)	lbfgs
GM12878	0.816205	470.068	tanh	(50,)	lbfgs
GM12878	0.816104	211.059	tanh	(25,)	lbfgs
GM12878	0.816003	505.938	logistic	(50,)	lbfgs
GM12878	0.815771	1013.98	logistic	(50, 25)	lbfgs
GM12878	0.81566	245.475	logistic	(25,)	lbfgs
GM12878	0.815609	661.211	logistic	(75,)	lbfgs
GM12878	0.815306	903.497	logistic	(100,)	lbfgs
GM12878	0.815276	2267.6	logistic	(100, 50)	lbfgs
GM12878	0.815114	200.485	relu	(25,)	lbfgs
GM12878	0.814599	1944.8	logistic	(200,)	lbfgs
GM12878	0.814357	591.419	tanh	(75,)	lbfgs
GM12878	0.814286	1722.43	tanh	(200,)	lbfgs
GM12878	0.814196	387.461	relu	(50,)	lbfgs
GM12878	0.814064	651.041	relu	(75,)	lbfgs
GM12878	0.813984	878.163	relu	(50, 25)	lbfgs
GM12878	0.81361	759.759	tanh	(100,)	lbfgs
GM12878	0.8136	1286.28	tanh	(75, 25)	lbfgs
GM12878	0.813559	8298.53	logistic	(200, 100)	lbfgs
GM12878	0.813307	877.445	tanh	(50, 25)	lbfgs
GM12878	0.81261	1865.57	tanh	(100, 25)	lbfgs
GM12878	0.812499	647.569	relu	(100,)	lbfgs
GM12878	0.812287	2429.83	tanh	(100, 50)	lbfgs
GM12878	0.812237	7546.89	tanh	(200, 100)	lbfgs
GM12878	0.811399	1294.17	relu	(75, 25)	lbfgs
GM12878	0.810934	1891.56	relu	(100, 25)	lbfgs
GM12878	0.810187	1564.04	relu	(200,)	lbfgs
GM12878	0.810016	2458.68	relu	(100, 50)	lbfgs
GM12878	0.80313	7274.53	relu	(200, 100)	lbfgs
GM12878	0.789661	682.98	identity	(100, 25)	lbfgs
GM12878	0.789621	737.237	identity	(200,)	lbfgs
GM12878	0.78951	358.782	identity	(50, 25)	lbfgs
GM12878	0.789409	421.885	identity	(100,)	lbfgs
GM12878	0.789338	119.024	identity	(50,)	lbfgs
GM12878	0.789328	683.522	identity	(75, 25)	lbfgs
GM12878	0.789318	87.2517	identity	(25,)	lbfgs
GM12878	0.789197	1166.12	identity	(100, 50)	lbfgs
GM12878	0.789187	2818.37	identity	(200, 100)	lbfgs
GM12878	0.788894	288.884	identity	(75,)	lbfgs
Islet	0.738864	61.617	tanh	(25,)	lbfgs
Islet	0.738364	47.5993	relu	(25,)	lbfgs
Islet	0.737386	266.238	logistic	(50, 25)	lbfgs
Islet	0.737038	191.824	logistic	(100,)	lbfgs
Islet	0.736712	773.225	logistic	(100, 50)	lbfgs
Islet	0.736668	388.814	logistic	(75, 25)	lbfgs
Islet	0.736516	404.679	logistic	(100, 25)	lbfgs
Islet	0.736233	401.297	logistic	(200,)	lbfgs
Islet	0.735864	52.1119	logistic	(25,)	lbfgs
Islet	0.735516	187.534	logistic	(75,)	lbfgs
Islet	0.734625	140.287	logistic	(50,)	lbfgs
Islet	0.733646	87.2605	relu	(50,)	lbfgs
Islet	0.733538	1979.77	logistic	(200, 100)	lbfgs
Islet	0.733429	118.61	tanh	(50,)	lbfgs
Islet	0.730994	169.596	relu	(100,)	lbfgs
Islet	0.730581	239.703	tanh	(50, 25)	lbfgs
Islet	0.729755	196.255	tanh	(75,)	lbfgs
Islet	0.729472	229.486	tanh	(100,)	lbfgs
Islet	0.728907	222.916	relu	(50, 25)	lbfgs
Islet	0.728733	158.788	relu	(75,)	lbfgs
Islet	0.72682	354.935	tanh	(75, 25)	lbfgs
Islet	0.726146	396.055	tanh	(200,)	lbfgs
Islet	0.725407	313.787	relu	(75, 25)	lbfgs
Islet	0.725385	410.025	tanh	(100, 25)	lbfgs
Islet	0.724624	690.556	tanh	(100, 50)	lbfgs
Islet	0.721233	386.525	relu	(100, 25)	lbfgs
Islet	0.720755	1919.73	tanh	(200, 100)	lbfgs
Islet	0.719777	545.672	relu	(100, 50)	lbfgs
Islet	0.718124	315.331	relu	(200,)	lbfgs
Islet	0.71732	44.3489	identity	(100,)	lbfgs
Islet	0.717146	132.611	identity	(100, 25)	lbfgs
Islet	0.717037	195.221	identity	(100, 50)	lbfgs
Islet	0.717016	97.3191	identity	(75, 25)	lbfgs
Islet	0.71695	33.6834	identity	(50,)	lbfgs
Islet	0.716885	13.9245	identity	(25,)	lbfgs
Islet	0.716711	62.379	identity	(50, 25)	lbfgs
Islet	0.716646	125.722	identity	(200,)	lbfgs
Islet	0.716603	535.724	identity	(200, 100)	lbfgs
Islet	0.716581	50.7908	identity	(75,)	lbfgs
Islet	0.708472	1901.5	relu	(200, 100)	lbfgs
PBMC	0.772849	11.9707	relu	(25,)	lbfgs
PBMC	0.771573	524.096	logistic	(200, 100)	lbfgs
PBMC	0.767742	119.883	logistic	(200,)	lbfgs
PBMC	0.764718	14.9237	logistic	(25,)	lbfgs
PBMC	0.760685	14.8146	tanh	(25,)	lbfgs
PBMC	0.757863	159.117	logistic	(100, 50)	lbfgs
PBMC	0.757392	49.5523	logistic	(75,)	lbfgs
PBMC	0.757124	22.4852	relu	(50,)	lbfgs
PBMC	0.756586	81.5855	logistic	(75, 25)	lbfgs
PBMC	0.756116	27.2623	logistic	(50,)	lbfgs
PBMC	0.755242	58.8066	logistic	(100,)	lbfgs
PBMC	0.753696	50.42	logistic	(50, 25)	lbfgs
PBMC	0.74953	105.212	logistic	(100, 25)	lbfgs
PBMC	0.746371	52.3298	relu	(50, 25)	lbfgs
PBMC	0.745632	26.7938	tanh	(50,)	lbfgs
PBMC	0.741801	39.8869	relu	(75,)	lbfgs
PBMC	0.740457	213.204	identity	(200, 100)	lbfgs
PBMC	0.739987	34.802	identity	(75, 25)	lbfgs
PBMC	0.739987	41.226	identity	(100, 25)	lbfgs
PBMC	0.739919	21.0424	identity	(50, 25)	lbfgs
PBMC	0.739852	44.2229	identity	(200,)	lbfgs
PBMC	0.739583	18.0377	identity	(75,)	lbfgs
PBMC	0.739516	6.29686	identity	(25,)	lbfgs
PBMC	0.739315	69.0924	identity	(100, 50)	lbfgs
PBMC	0.739247	10.6849	identity	(50,)	lbfgs
PBMC	0.739113	22.5547	identity	(100,)	lbfgs
PBMC	0.736626	51.2509	relu	(100,)	lbfgs
PBMC	0.735685	83.1426	relu	(75, 25)	lbfgs
PBMC	0.732728	53.1197	tanh	(75,)	lbfgs
PBMC	0.729973	100.209	relu	(200,)	lbfgs
PBMC	0.727554	58.5658	tanh	(100,)	lbfgs
PBMC	0.726747	97.9244	relu	(100, 25)	lbfgs
PBMC	0.725672	60.2107	tanh	(50, 25)	lbfgs
PBMC	0.72547	147.131	relu	(100, 50)	lbfgs
PBMC	0.721774	114.778	tanh	(200,)	lbfgs
PBMC	0.718414	82.9298	tanh	(75, 25)	lbfgs
PBMC	0.717339	101.766	tanh	(100, 25)	lbfgs
PBMC	0.71371	501.101	relu	(200, 100)	lbfgs
PBMC	0.711962	542.121	tanh	(200, 100)	lbfgs
PBMC	0.709341	164.704	tanh	(100, 50)	lbfgs

## Sheet: Random Forest
Cell	Mean Test Score	Mean Fit Time	criterion	max_features	n_estimators
Average	0.796416	104.61	gini	sqrt	1000
Average	0.796307	102.864	gini	log2	1000
Average	0.796162	134.673	entropy	sqrt	750
Average	0.79611	131.928	entropy	log2	750
Average	0.796006	173.822	entropy	sqrt	1000
Average	0.796003	72.5136	entropy	sqrt	400
Average	0.79598	77.5365	gini	sqrt	750
Average	0.795947	178.312	entropy	log2	1000
Average	0.795883	54.0126	gini	sqrt	500
Average	0.795826	90.3606	entropy	log2	500
Average	0.795803	51.6091	gini	log2	500
Average	0.795706	88.0746	entropy	sqrt	500
Average	0.795667	79.3841	gini	log2	750
Average	0.79545	54.8158	entropy	log2	300
Average	0.795413	21.7076	gini	log2	200
Average	0.795377	36.9803	entropy	log2	200
Average	0.795376	42.039	gini	sqrt	400
Average	0.795341	42.5082	gini	log2	400
Average	0.795336	54.1079	entropy	sqrt	300
Average	0.795336	72.0452	entropy	log2	400
Average	0.795069	32.2939	gini	sqrt	300
Average	0.79506	37.5034	entropy	sqrt	200
Average	0.794991	21.637	gini	sqrt	200
Average	0.794915	31.8249	gini	log2	300
Average	0.794266	18.9585	entropy	log2	100
Average	0.794123	658.01	entropy	None	750
Average	0.793899	10.7587	gini	log2	100
Average	0.79389	19.7389	entropy	sqrt	100
Average	0.793788	11.1997	gini	sqrt	100
Average	0.793699	888.051	entropy	None	1000
Average	0.793257	268.668	entropy	None	300
Average	0.793157	15.2384	entropy	sqrt	75
Average	0.793155	455.446	entropy	None	500
Average	0.793075	356.432	entropy	None	400
Average	0.793062	182.42	entropy	None	200
Average	0.792768	217.462	gini	None	400
Average	0.792625	14.3554	entropy	log2	75
Average	0.792589	416.894	gini	None	750
Average	0.792568	548.264	gini	None	1000
Average	0.792436	116.104	gini	None	200
Average	0.792184	280.322	gini	None	500
Average	0.792129	179.464	gini	None	300
Average	0.792064	8.29598	gini	log2	75
Average	0.791961	8.53886	gini	sqrt	75
Average	0.791878	69.4522	entropy	None	75
Average	0.791625	93.6234	entropy	None	100
Average	0.790895	9.57155	entropy	log2	50
Average	0.790737	5.6215	gini	sqrt	50
Average	0.790592	57.6237	gini	None	100
Average	0.790575	5.46125	gini	log2	50
Average	0.790574	10.1996	entropy	sqrt	50
Average	0.790169	46.7428	entropy	None	50
Average	0.789197	44.0479	gini	None	75
Average	0.788433	30.1593	gini	None	50
Average	0.787209	4.88355	entropy	log2	25
Average	0.785546	4.96513	entropy	sqrt	25
Average	0.784929	2.90559	gini	sqrt	25
Average	0.784911	2.80138	gini	log2	25
Average	0.784359	23.3911	entropy	None	25
Average	0.78387	15.8186	gini	None	25
Average	0.774274	9.74469	entropy	None	10
Average	0.772477	2.03603	entropy	sqrt	10
Average	0.772026	1.94601	entropy	log2	10
Average	0.770116	1.20069	gini	sqrt	10
Average	0.769778	1.17193	gini	log2	10
Average	0.769246	6.04872	gini	None	10
CD14	0.846418	437.088	entropy	None	750
CD14	0.846232	74.003	gini	sqrt	1000
CD14	0.845985	608.545	entropy	None	1000
CD14	0.845831	55.6907	gini	sqrt	750
CD14	0.8458	16.6214	gini	log2	200
CD14	0.845707	40.0277	gini	log2	500
CD14	0.845615	86.7773	entropy	log2	750
CD14	0.845491	117.326	entropy	None	200
CD14	0.845491	313.97	entropy	None	500
CD14	0.845398	50.422	entropy	sqrt	400
CD14	0.845398	61.8008	entropy	log2	500
CD14	0.845398	185.832	entropy	None	300
CD14	0.845368	41.3292	gini	sqrt	500
CD14	0.845244	32.1856	gini	log2	400
CD14	0.845213	24.5785	gini	sqrt	300
CD14	0.845182	126.306	entropy	log2	1000
CD14	0.845182	252.73	entropy	None	400
CD14	0.84512	15.3315	gini	sqrt	200
CD14	0.84512	29.6856	gini	sqrt	400
CD14	0.844997	61.376	entropy	sqrt	500
CD14	0.844966	54.266	gini	log2	750
CD14	0.844966	91.327	entropy	sqrt	750
CD14	0.844904	113.384	entropy	sqrt	1000
CD14	0.844781	75.0991	gini	log2	1000
CD14	0.844781	348.661	gini	None	750
CD14	0.844688	53.0082	entropy	log2	400
CD14	0.844626	20.4377	gini	log2	300
CD14	0.844595	12.9384	entropy	sqrt	100
CD14	0.844595	36.015	entropy	sqrt	300
CD14	0.844441	35.2329	entropy	log2	300
CD14	0.844379	446.629	gini	None	1000
CD14	0.844256	13.3896	entropy	log2	100
CD14	0.844132	181.24	gini	None	400
CD14	0.844101	25.3324	entropy	sqrt	200
CD14	0.843978	7.50299	gini	log2	100
CD14	0.843885	7.75637	gini	sqrt	100
CD14	0.843792	45.3682	entropy	None	75
CD14	0.843515	26.8521	entropy	log2	200
CD14	0.843422	232.532	gini	None	500
CD14	0.843267	10.6579	entropy	log2	75
CD14	0.843144	140.985	gini	None	300
CD14	0.842928	3.96258	gini	sqrt	50
CD14	0.842928	32.3363	entropy	None	50
CD14	0.842835	10.1762	entropy	sqrt	75
CD14	0.842742	66.4412	entropy	None	100
CD14	0.842341	5.96699	gini	log2	75
CD14	0.84231	46.7992	gini	None	100
CD14	0.842279	7.30348	entropy	sqrt	50
CD14	0.842248	5.3552	gini	sqrt	75
CD14	0.842187	93.5924	gini	None	200
CD14	0.841847	6.5107	entropy	log2	50
CD14	0.840828	4.00261	gini	log2	50
CD14	0.840673	22.8343	gini	None	50
CD14	0.840642	34.2023	gini	None	75
CD14	0.840056	3.46426	entropy	log2	25
CD14	0.837585	3.44458	entropy	sqrt	25
CD14	0.837523	15.4032	entropy	None	25
CD14	0.837369	12.192	gini	None	25
CD14	0.837183	2.00047	gini	log2	25
CD14	0.836504	2.01456	gini	sqrt	25
CD14	0.828166	6.37281	entropy	None	10
CD14	0.827455	1.38357	entropy	sqrt	10
CD14	0.825448	0.841352	gini	sqrt	10
CD14	0.824182	1.29708	entropy	log2	10
CD14	0.82341	0.85146	gini	log2	10
CD14	0.821587	4.87951	gini	None	10
CD4T	0.814987	64.1931	entropy	log2	750
CD4T	0.814947	18.5397	entropy	log2	200
CD4T	0.814667	26.2595	gini	sqrt	500
CD4T	0.814627	49.6585	gini	log2	1000
CD4T	0.814467	37.5603	gini	sqrt	750
CD4T	0.814387	52.5529	gini	sqrt	1000
CD4T	0.814387	69.2621	entropy	sqrt	750
CD4T	0.814027	83.7574	entropy	log2	1000
CD4T	0.813947	37.4154	entropy	sqrt	400
CD4T	0.813867	10.0534	entropy	sqrt	100
CD4T	0.813867	14.9821	gini	log2	300
CD4T	0.813867	25.9093	gini	log2	500
CD4T	0.813867	38.9298	entropy	log2	400
CD4T	0.813867	88.7116	entropy	sqrt	1000
CD4T	0.813747	21.4978	gini	log2	400
CD4T	0.813627	27.3053	entropy	log2	300
CD4T	0.813587	19.1755	entropy	sqrt	200
CD4T	0.813507	44.6685	entropy	sqrt	500
CD4T	0.813467	21.0368	gini	sqrt	400
CD4T	0.813227	26.8154	entropy	sqrt	300
CD4T	0.813227	43.8952	entropy	log2	500
CD4T	0.813187	39.3944	gini	log2	750
CD4T	0.813107	326.205	entropy	None	750
CD4T	0.812987	442.589	entropy	None	1000
CD4T	0.812667	5.58065	gini	sqrt	100
CD4T	0.812667	10.2741	gini	log2	200
CD4T	0.812667	10.8145	gini	sqrt	200
CD4T	0.812627	59.5671	gini	None	200
CD4T	0.812587	107.605	gini	None	400
CD4T	0.812587	175.773	entropy	None	400
CD4T	0.812547	135.375	entropy	None	300
CD4T	0.812547	228.466	entropy	None	500
CD4T	0.812428	89.0638	entropy	None	200
CD4T	0.812108	275.678	gini	None	1000
CD4T	0.812068	9.5426	entropy	log2	100
CD4T	0.812068	198.76	gini	None	750
CD4T	0.812028	8.07752	entropy	sqrt	75
CD4T	0.811868	35.3239	entropy	None	75
CD4T	0.811868	47.165	entropy	None	100
CD4T	0.811828	4.04126	gini	sqrt	75
CD4T	0.811828	83.4632	gini	None	300
CD4T	0.811708	16.5658	gini	sqrt	300
CD4T	0.811668	136.44	gini	None	500
CD4T	0.811468	4.11528	gini	log2	75
CD4T	0.811468	5.24751	gini	log2	100
CD4T	0.811348	2.70152	gini	log2	50
CD4T	0.811068	22.7468	entropy	None	50
CD4T	0.810388	7.20097	entropy	log2	75
CD4T	0.809748	5.45003	entropy	sqrt	50
CD4T	0.809669	2.6458	gini	sqrt	50
CD4T	0.809669	28.7147	gini	None	100
CD4T	0.809509	15.5569	gini	None	50
CD4T	0.809509	22.074	gini	None	75
CD4T	0.808909	4.74171	entropy	log2	50
CD4T	0.807149	8.163	gini	None	25
CD4T	0.80567	11.4363	entropy	None	25
CD4T	0.80471	1.40741	gini	sqrt	25
CD4T	0.804151	1.51756	gini	log2	25
CD4T	0.803711	2.2833	entropy	log2	25
CD4T	0.803231	2.69812	entropy	sqrt	25
CD4T	0.797073	5.30528	entropy	None	10
CD4T	0.794554	1.02539	entropy	log2	10
CD4T	0.793514	0.545498	gini	sqrt	10
CD4T	0.793314	1.09273	entropy	sqrt	10
CD4T	0.791555	0.583351	gini	log2	10
CD4T	0.791355	3.27892	gini	None	10
GM12878	0.811944	128.585	gini	log2	500
GM12878	0.811944	324.73	entropy	sqrt	750
GM12878	0.811914	1020.55	gini	None	750
GM12878	0.811863	434.157	entropy	log2	1000
GM12878	0.811823	250.846	gini	log2	1000
GM12878	0.811803	212.843	entropy	sqrt	500
GM12878	0.811772	256.478	gini	sqrt	1000
GM12878	0.811762	88.5975	entropy	log2	200
GM12878	0.811722	1653.92	entropy	None	750
GM12878	0.811661	1373.42	gini	None	1000
GM12878	0.811631	423.669	entropy	sqrt	1000
GM12878	0.811621	135.369	entropy	log2	300
GM12878	0.81155	202.885	gini	log2	750
GM12878	0.81154	529.162	gini	None	400
GM12878	0.81152	660.155	entropy	None	300
GM12878	0.81152	878.244	entropy	None	400
GM12878	0.81151	2184.98	entropy	None	1000
GM12878	0.8115	331.561	entropy	log2	750
GM12878	0.81149	134.534	gini	sqrt	500
GM12878	0.811429	109.316	gini	log2	400
GM12878	0.811429	196.353	gini	sqrt	750
GM12878	0.811348	107.89	gini	sqrt	400
GM12878	0.811258	170.471	entropy	log2	400
GM12878	0.811247	77.9777	gini	sqrt	300
GM12878	0.811247	1142.34	entropy	None	500
GM12878	0.811136	468.014	entropy	None	200
GM12878	0.811005	53.9508	gini	log2	200
GM12878	0.811005	90.8115	entropy	sqrt	200
GM12878	0.810965	175.28	entropy	sqrt	400
GM12878	0.810884	460.761	gini	None	300
GM12878	0.810874	695.317	gini	None	500
GM12878	0.810833	81.8022	gini	log2	300
GM12878	0.810783	219.804	entropy	log2	500
GM12878	0.810561	132.827	entropy	sqrt	300
GM12878	0.810561	287.523	gini	None	200
GM12878	0.810329	54.8561	gini	sqrt	200
GM12878	0.810228	226.042	entropy	None	100
GM12878	0.810137	47.8017	entropy	log2	100
GM12878	0.809834	27.7667	gini	log2	100
GM12878	0.809804	29.1854	gini	sqrt	100
GM12878	0.809571	20.7118	gini	log2	75
GM12878	0.809571	143.184	gini	None	100
GM12878	0.809551	23.057	gini	sqrt	75
GM12878	0.809491	48.4233	entropy	sqrt	100
GM12878	0.809349	37.2469	entropy	sqrt	75
GM12878	0.809127	33.4449	entropy	log2	75
GM12878	0.808956	170.965	entropy	None	75
GM12878	0.807895	111.128	gini	None	75
GM12878	0.807825	112.839	entropy	None	50
GM12878	0.807391	24.6991	entropy	sqrt	50
GM12878	0.807108	23.6641	entropy	log2	50
GM12878	0.807017	14.4226	gini	sqrt	50
GM12878	0.806755	77.0087	gini	None	50
GM12878	0.806744	13.9782	gini	log2	50
GM12878	0.804503	7.18136	gini	log2	25
GM12878	0.80414	12.0398	entropy	sqrt	25
GM12878	0.803928	11.6508	entropy	log2	25
GM12878	0.803544	57.7528	entropy	None	25
GM12878	0.802797	7.4626	gini	sqrt	25
GM12878	0.802777	39.5253	gini	None	25
GM12878	0.79376	24.0479	entropy	None	10
GM12878	0.791438	4.78737	entropy	sqrt	10
GM12878	0.791186	15.2765	gini	None	10
GM12878	0.790429	4.66303	entropy	log2	10
GM12878	0.790126	2.99307	gini	log2	10
GM12878	0.789409	3.13482	gini	sqrt	10
Islet	0.735777	109.135	gini	log2	1000
Islet	0.735299	189.506	entropy	sqrt	1000
Islet	0.734972	76.2174	entropy	sqrt	400
Islet	0.734755	110.492	gini	sqrt	1000
Islet	0.734603	190.309	entropy	log2	1000
Islet	0.734581	148.191	entropy	sqrt	750
Islet	0.734516	75.6726	gini	sqrt	750
Islet	0.734342	20.9982	gini	log2	200
Islet	0.73432	98.5418	entropy	log2	500
Islet	0.734255	136.105	entropy	log2	750
Islet	0.734233	92.9456	entropy	sqrt	500
Islet	0.734168	77.89	gini	log2	750
Islet	0.734125	32.073	gini	sqrt	300
Islet	0.734016	76.5774	entropy	log2	400
Islet	0.733907	47.7255	gini	log2	500
Islet	0.733907	58.4594	entropy	log2	300
Islet	0.733472	31.7284	gini	log2	300
Islet	0.733429	52.022	gini	sqrt	500
Islet	0.733429	58.8836	entropy	sqrt	300
Islet	0.733342	40.0131	entropy	log2	200
Islet	0.733233	37.9976	gini	log2	400
Islet	0.732885	39.0923	gini	sqrt	400
Islet	0.732712	21.664	gini	sqrt	200
Islet	0.732212	40.4073	entropy	sqrt	200
Islet	0.731538	20.9273	entropy	sqrt	100
Islet	0.731146	10.2113	gini	sqrt	100
Islet	0.731146	18.1714	entropy	log2	100
Islet	0.730559	9.86037	gini	log2	100
Islet	0.730451	15.8267	entropy	log2	75
Islet	0.730146	679.852	entropy	None	750
Islet	0.729733	952.78	entropy	None	1000
Islet	0.729668	8.0206	gini	log2	75
Islet	0.72932	185.469	entropy	None	200
Islet	0.729277	280.937	entropy	None	300
Islet	0.729016	372.016	entropy	None	400
Islet	0.728994	15.2912	entropy	sqrt	75
Islet	0.728951	468.579	entropy	None	500
Islet	0.728711	210.528	gini	None	400
Islet	0.728255	167.242	gini	None	300
Islet	0.728233	7.69519	gini	sqrt	75
Islet	0.72819	405.494	gini	None	750
Islet	0.728168	102.333	entropy	None	100
Islet	0.727755	505.785	gini	None	1000
Islet	0.727559	4.89252	gini	log2	50
Islet	0.727472	5.34578	gini	sqrt	50
Islet	0.727451	109.092	gini	None	200
Islet	0.727233	74.7447	entropy	None	75
Islet	0.727081	266.009	gini	None	500
Islet	0.726385	9.93859	entropy	log2	50
Islet	0.725885	54.7821	gini	None	100
Islet	0.725711	10.1404	entropy	sqrt	50
Islet	0.724777	52.4777	entropy	None	50
Islet	0.72295	41.7151	gini	None	75
Islet	0.722864	27.3706	gini	None	50
Islet	0.722559	5.46222	entropy	log2	25
Islet	0.722494	4.93266	entropy	sqrt	25
Islet	0.72082	2.78355	gini	sqrt	25
Islet	0.718972	2.49847	gini	log2	25
Islet	0.71782	14.9602	gini	None	25
Islet	0.717668	24.9038	entropy	None	25
Islet	0.705124	10.1995	entropy	None	10
Islet	0.702733	2.19391	entropy	sqrt	10
Islet	0.702646	2.10869	entropy	log2	10
Islet	0.702537	1.07127	gini	log2	10
Islet	0.700407	1.12954	gini	sqrt	10
Islet	0.698754	5.22339	gini	None	10
PBMC	0.775403	27.7614	entropy	log2	500
PBMC	0.774933	29.5237	gini	sqrt	1000
PBMC	0.774933	39.8539	entropy	sqrt	750
PBMC	0.774866	15.9983	entropy	sqrt	300
PBMC	0.774731	23.2327	entropy	sqrt	400
PBMC	0.77453	29.5806	gini	log2	1000
PBMC	0.774462	15.9186	gini	sqrt	500
PBMC	0.774462	22.4853	gini	log2	750
PBMC	0.774395	11.7905	entropy	sqrt	200
PBMC	0.774328	53.8412	entropy	sqrt	1000
PBMC	0.774194	41.0015	entropy	log2	750
PBMC	0.774126	5.51897	gini	sqrt	200
PBMC	0.774059	12.4904	gini	sqrt	400
PBMC	0.774059	57.0287	entropy	log2	1000
PBMC	0.773992	28.54	entropy	sqrt	500
PBMC	0.773723	5.88726	entropy	log2	100
PBMC	0.773656	3.41587	gini	log2	100
PBMC	0.773656	17.7127	entropy	log2	300
PBMC	0.773656	22.4061	gini	sqrt	750
PBMC	0.773589	15.7974	gini	log2	500
PBMC	0.77332	10.8992	entropy	log2	200
PBMC	0.773253	6.6933	gini	log2	200
PBMC	0.773051	10.2743	gini	sqrt	300
PBMC	0.773051	11.5438	gini	log2	400
PBMC	0.772849	21.2401	entropy	log2	400
PBMC	0.772581	5.40037	entropy	sqrt	75
PBMC	0.771774	10.1742	gini	log2	300
PBMC	0.771438	3.26463	gini	sqrt	100
PBMC	0.770228	3.00264	entropy	log2	50
PBMC	0.76996	6.35193	entropy	sqrt	100
PBMC	0.769892	4.64636	entropy	log2	75
PBMC	0.769355	30.7459	gini	None	200
PBMC	0.76922	192.981	entropy	None	750
PBMC	0.76828	251.364	entropy	None	1000
PBMC	0.767944	2.54563	gini	sqrt	75
PBMC	0.767876	71.3107	gini	None	500
PBMC	0.767742	3.40516	entropy	sqrt	50
PBMC	0.76754	20.8592	entropy	None	75
PBMC	0.76754	81.0408	entropy	None	300
PBMC	0.76754	123.872	entropy	None	500
PBMC	0.767272	2.66523	gini	log2	75
PBMC	0.76707	103.395	entropy	None	400
PBMC	0.766935	52.2276	entropy	None	200
PBMC	0.766935	139.807	gini	None	1000
PBMC	0.766868	58.7734	gini	None	400
PBMC	0.766599	1.73076	gini	sqrt	50
PBMC	0.766532	44.8677	gini	None	300
PBMC	0.766398	1.73138	gini	log2	50
PBMC	0.765995	111.005	gini	None	750
PBMC	0.765793	1.55714	entropy	log2	25
PBMC	0.765524	14.6384	gini	None	100
PBMC	0.765121	26.1355	entropy	None	100
PBMC	0.764987	11.1198	gini	None	75
PBMC	0.764247	13.3141	entropy	None	50
PBMC	0.762366	8.02604	gini	None	50
PBMC	0.760282	1.71046	entropy	sqrt	25
PBMC	0.759812	0.859848	gini	sqrt	25
PBMC	0.759745	0.809029	gini	log2	25
PBMC	0.757392	7.4594	entropy	None	25
PBMC	0.754234	4.25238	gini	None	25
PBMC	0.74832	0.635843	entropy	log2	10
PBMC	0.747446	0.722595	entropy	sqrt	10
PBMC	0.747245	2.79795	entropy	None	10
PBMC	0.743347	1.58534	gini	None	10
PBMC	0.741801	0.352238	gini	sqrt	10
PBMC	0.741263	0.360518	gini	log2	10

## Sheet: SVM
Cell	Mean Test Score	Mean Fit Time	C	gamma	kernel
Average	0.794179	396.041	100	0.01	rbf
Average	0.794172	439.486	1000	0.001	rbf
Average	0.79299	123.368	10	0.01	rbf
Average	0.789273	115.794	100	0.001	rbf
Average	0.786299	92.8006	1	0.01	rbf
Average	0.785924	3503.94	1000	0.01	rbf
Average	0.785664	250.74	1	0.1	rbf
Average	0.783816	138.523	1000	0.0001	rbf
Average	0.780309	90.6963	10	0.001	rbf
Average	0.773848	105.794	100	0.0001	rbf
Average	0.772615	152.093	0.1	0.1	rbf
Average	0.772402	121.925	0.1	0.01	rbf
Average	0.768796	111.353	1000	1e-05	rbf
Average	0.768637	132.431	1000	0.0001	sigmoid
Average	0.767398	123.754	1	0.001	rbf
Average	0.765332	849.645	10	0.1	rbf
Average	0.764108	125.713	1000	1e-05	sigmoid
Average	0.763546	110.162	100	0.0001	sigmoid
Average	0.760418	169.587	10	0.0001	rbf
Average	0.75982	140.431	10	0.001	sigmoid
Average	0.75762	134.617	100	1e-05	rbf
Average	0.757036	152.893	1000	1e-06	rbf
Average	0.753336	171.848	1000	1e-06	sigmoid
Average	0.753323	145.783	100	1e-05	sigmoid
Average	0.753306	176.182	10	0.0001	sigmoid
Average	0.751628	203.113	1	0.001	sigmoid
Average	0.749547	128.01	0.01	0.01	rbf
Average	0.747215	122.22	100	0.001	sigmoid
Average	0.744492	169.477	0.1	0.01	sigmoid
Average	0.744257	176.732	0.1	0.001	rbf
Average	0.739482	196.487	1	0.0001	rbf
Average	0.738377	172.791	10	1e-05	rbf
Average	0.73822	183.609	100	1e-06	rbf
Average	0.738173	171.535	1000	1e-07	rbf
Average	0.734799	207.888	0.01	0.1	rbf
Average	0.72884	5950.37	100	0.1	rbf
Average	0.725865	157.61	10	1e-05	sigmoid
Average	0.725854	180.107	100	1e-06	sigmoid
Average	0.725847	163.797	1000	1e-07	sigmoid
Average	0.725839	206.834	1	0.0001	sigmoid
Average	0.725666	222.491	0.1	0.001	sigmoid
Average	0.724235	168.765	0.01	0.01	sigmoid
Average	0.717406	14422.8	1000	0.1	rbf
Average	0.709745	136.538	1	0.01	sigmoid
Average	0.707716	117.3	1000	0.001	sigmoid
Average	0.675573	221.503	1	1e-05	rbf
Average	0.675532	244.902	10	1e-06	rbf
Average	0.675522	238.517	100	1e-07	rbf
Average	0.675497	186.728	0.1	0.0001	rbf
Average	0.673624	118.314	0.01	0.001	rbf
Average	0.666509	159.598	0.01	0.1	sigmoid
Average	0.660846	110.831	10	0.01	sigmoid
Average	0.651361	96.7964	100	0.01	sigmoid
Average	0.65057	95.1921	1000	0.01	sigmoid
Average	0.629726	157.573	0.1	0.1	sigmoid
Average	0.627124	155.871	1	0.1	sigmoid
Average	0.626912	155.756	10	0.1	sigmoid
Average	0.626769	148.554	100	0.1	sigmoid
Average	0.626682	170.837	1000	0.1	sigmoid
Average	0.605436	222.519	0.01	0.001	sigmoid
Average	0.605434	200.222	0.1	0.0001	sigmoid
Average	0.605428	255.486	1	1e-05	sigmoid
Average	0.605428	263.438	10	1e-06	sigmoid
Average	0.605428	293.266	100	1e-07	sigmoid
Average	0.602569	154.878	0.01	10	sigmoid
Average	0.602094	131.637	0.01	1000	sigmoid
Average	0.602065	165.724	0.01	100	sigmoid
Average	0.596277	151.267	0.1	100	sigmoid
Average	0.595573	159.003	1	100	sigmoid
Average	0.595387	156.023	10	100	sigmoid
Average	0.595194	171.172	1000	100	sigmoid
Average	0.595081	155.546	0.1	10	sigmoid
Average	0.595054	148.738	0.1	1000	sigmoid
Average	0.594719	158.821	1	10	sigmoid
Average	0.594453	159.993	100	1000	sigmoid
Average	0.594425	156.803	10	10	sigmoid
Average	0.594403	137.235	1	1000	sigmoid
Average	0.594369	151.302	10	1000	sigmoid
Average	0.594281	159.594	1000	10	sigmoid
Average	0.594234	174.551	100	100	sigmoid
Average	0.594221	171.644	100	10	sigmoid
Average	0.594218	148.274	1000	1000	sigmoid
Average	0.587234	227.653	1	1e-06	rbf
Average	0.587234	252.464	10	1e-07	rbf
Average	0.587232	208.665	0.1	1e-05	rbf
Average	0.58722	200.429	0.01	0.0001	rbf
Average	0.58709	202.035	0.01	1e-05	rbf
Average	0.58709	204.5	0.01	1e-06	sigmoid
Average	0.58709	204.623	0.01	1e-07	sigmoid
Average	0.58709	207.747	0.01	1e-05	sigmoid
Average	0.58709	208.77	0.1	1e-06	rbf
Average	0.58709	210.052	0.1	1e-07	rbf
Average	0.58709	215.562	1	1e-07	sigmoid
Average	0.58709	215.722	0.1	1e-06	sigmoid
Average	0.58709	217.588	0.1	1e-07	sigmoid
Average	0.58709	221.662	1	1e-07	rbf
Average	0.58709	227.014	0.01	1e-07	rbf
Average	0.58709	228.659	0.01	1e-06	rbf
Average	0.58709	318.315	0.01	100	rbf
Average	0.58709	324.412	0.01	1000	rbf
Average	0.58709	373.566	0.01	10	rbf
Average	0.58709	401.465	0.1	100	rbf
Average	0.58709	406.438	0.1	1000	rbf
Average	0.58709	493.341	1	100	rbf
Average	0.58709	497.978	1	1000	rbf
Average	0.58709	499.958	0.1	10	rbf
Average	0.58709	751.833	100	100	rbf
Average	0.58709	754.201	10	1000	rbf
Average	0.58709	758.418	1000	100	rbf
Average	0.58709	760.784	100	1000	rbf
Average	0.58709	774.758	1000	1000	rbf
Average	0.58709	785.017	10	100	rbf
Average	0.587082	614.183	1	10	rbf
Average	0.58708	209.897	0.1	1e-05	sigmoid
Average	0.58708	216.447	10	1e-07	sigmoid
Average	0.58708	220.9	1	1e-06	sigmoid
Average	0.58708	223.654	0.01	0.0001	sigmoid
Average	0.58706	994.953	1000	10	rbf
Average	0.58706	1012.94	10	10	rbf
Average	0.58706	1017.84	100	10	rbf
CD14	0.846479	73.9395	100	0.01	rbf
CD14	0.844132	126.143	1000	0.001	rbf
CD14	0.843422	38.6912	10	0.01	rbf
CD14	0.837492	584.528	1000	0.01	rbf
CD14	0.836875	42.7235	100	0.001	rbf
CD14	0.836597	84.6073	1	0.1	rbf
CD14	0.834033	30.6896	1	0.01	rbf
CD14	0.829216	51.3572	1000	0.0001	rbf
CD14	0.824799	40.9016	10	0.001	rbf
CD14	0.817727	285.365	10	0.1	rbf
CD14	0.816924	32.1303	0.1	0.01	rbf
CD14	0.816924	50.2781	0.1	0.1	rbf
CD14	0.816739	43.7208	100	0.0001	rbf
CD14	0.810469	43.417	1000	1e-05	rbf
CD14	0.810191	32.9428	1000	0.0001	sigmoid
CD14	0.810099	42.1019	1	0.001	rbf
CD14	0.805621	30.1041	1000	1e-05	sigmoid
CD14	0.804385	30.0779	100	0.0001	sigmoid
CD14	0.801699	44.5436	10	0.0001	rbf
CD14	0.799506	47.0355	100	1e-05	rbf
CD14	0.798888	46.2853	1000	1e-06	rbf
CD14	0.79824	35.8591	10	0.001	sigmoid
CD14	0.79126	34.6052	10	0.0001	sigmoid
CD14	0.791137	34.033	100	1e-05	sigmoid
CD14	0.791137	51.8166	1000	1e-06	sigmoid
CD14	0.788233	42.6968	1	0.001	sigmoid
CD14	0.786226	41.8557	0.1	0.01	sigmoid
CD14	0.78462	33.1813	100	0.001	sigmoid
CD14	0.782397	803.351	100	0.1	rbf
CD14	0.776004	814.447	1000	0.1	rbf
CD14	0.763681	36.582	1	0.01	sigmoid
CD14	0.760531	43.897	0.01	0.01	rbf
CD14	0.7458	46.5806	0.1	0.001	rbf
CD14	0.739901	54.4897	1	0.0001	rbf
CD14	0.739006	52.2587	100	1e-06	rbf
CD14	0.738944	45.8941	1000	1e-07	rbf
CD14	0.738944	53.777	10	1e-05	rbf
CD14	0.735732	33.0861	1000	0.001	sigmoid
CD14	0.733663	58.1496	0.01	0.1	rbf
CD14	0.712724	35.659	10	1e-05	sigmoid
CD14	0.712724	55.7314	100	1e-06	sigmoid
CD14	0.712724	58.044	1000	1e-07	sigmoid
CD14	0.712662	37.4248	1	0.0001	sigmoid
CD14	0.71223	45.7673	0.1	0.001	sigmoid
CD14	0.710161	45.9729	0.01	0.01	sigmoid
CD14	0.707906	26.7262	10	0.01	sigmoid
CD14	0.701791	55.7674	0.1	0.0001	rbf
CD14	0.70176	50.6065	100	1e-07	rbf
CD14	0.70176	56.0496	10	1e-06	rbf
CD14	0.70176	56.9795	1	1e-05	rbf
CD14	0.701729	29.9277	0.01	1e-05	sigmoid
CD14	0.701729	35.1638	1	1e-05	sigmoid
CD14	0.701729	36.5829	0.1	1e-05	sigmoid
CD14	0.701729	37.0566	0.01	1e-06	rbf
CD14	0.701729	38.1019	0.01	0.0001	sigmoid
CD14	0.701729	39.6053	0.1	0.0001	sigmoid
CD14	0.701729	41.6175	0.01	1e-07	rbf
CD14	0.701729	43.2117	0.1	1e-07	sigmoid
CD14	0.701729	43.2405	0.01	1e-07	sigmoid
CD14	0.701729	43.2682	0.1	1e-07	rbf
CD14	0.701729	44.196	0.01	0.001	rbf
CD14	0.701729	44.442	0.01	1e-06	sigmoid
CD14	0.701729	45.3352	0.1	1e-06	sigmoid
CD14	0.701729	46.3449	1	1e-07	rbf
CD14	0.701729	47.2993	0.1	1e-06	rbf
CD14	0.701729	47.9485	0.01	1e-05	rbf
CD14	0.701729	47.9931	0.01	0.001	sigmoid
CD14	0.701729	49.7201	1	1e-07	sigmoid
CD14	0.701729	52.3348	1	1e-06	rbf
CD14	0.701729	52.7298	10	1e-07	rbf
CD14	0.701729	54.875	10	1e-07	sigmoid
CD14	0.701729	56.021	0.1	1e-05	rbf
CD14	0.701729	56.48	1	1e-06	sigmoid
CD14	0.701729	57.6089	0.01	0.0001	rbf
CD14	0.701729	58.2622	10	1e-06	sigmoid
CD14	0.701729	60.1345	100	1e-07	sigmoid
CD14	0.701729	84.1289	0.01	100	rbf
CD14	0.701729	92.9557	0.01	1000	rbf
CD14	0.701729	115.661	0.1	1000	rbf
CD14	0.701729	127.9	0.1	100	rbf
CD14	0.701729	144.699	1	100	rbf
CD14	0.701729	160.75	1	1000	rbf
CD14	0.701729	165.56	0.01	10	rbf
CD14	0.701729	203.76	10	1000	rbf
CD14	0.701729	208.388	1000	100	rbf
CD14	0.701729	227.833	100	1000	rbf
CD14	0.701729	230.104	0.1	10	rbf
CD14	0.701729	233.368	1000	1000	rbf
CD14	0.701729	240.949	10	100	rbf
CD14	0.701729	249.152	100	100	rbf
CD14	0.701729	305.55	1	10	rbf
CD14	0.701729	431.257	100	10	rbf
CD14	0.701729	446.193	10	10	rbf
CD14	0.701729	450.832	1000	10	rbf
CD14	0.698363	55.1702	0.01	0.1	sigmoid
CD14	0.697344	26.6887	100	0.01	sigmoid
CD14	0.697097	24.5088	1000	0.01	sigmoid
CD14	0.662415	49.2717	0.1	0.1	sigmoid
CD14	0.65979	47.8525	1	0.1	sigmoid
CD14	0.659759	43.4568	100	0.1	sigmoid
CD14	0.659728	42.4601	1000	0.1	sigmoid
CD14	0.659605	47.9079	10	0.1	sigmoid
CD14	0.640241	19.7428	0.01	100	sigmoid
CD14	0.640056	18.3042	0.01	1000	sigmoid
CD14	0.639778	39.4282	0.01	10	sigmoid
CD14	0.630327	37.4543	0.1	10	sigmoid
CD14	0.630266	19.432	0.1	1000	sigmoid
CD14	0.629988	18.3238	0.1	100	sigmoid
CD14	0.629216	36.9368	10	10	sigmoid
CD14	0.629154	29.6464	1	10	sigmoid
CD14	0.629061	18.7081	100	1000	sigmoid
CD14	0.62903	19.3275	1	100	sigmoid
CD14	0.628938	18.7446	1	1000	sigmoid
CD14	0.628814	19.1247	10	1000	sigmoid
CD14	0.628721	16.2914	1000	1000	sigmoid
CD14	0.628721	38.0778	100	10	sigmoid
CD14	0.628629	20.0737	10	100	sigmoid
CD14	0.628629	37.3436	1000	10	sigmoid
CD14	0.628413	18.5806	100	100	sigmoid
CD14	0.628382	17.6136	1000	100	sigmoid
CD4T	0.815706	19.6154	10	0.01	rbf
CD4T	0.815187	55.7992	1000	0.001	rbf
CD4T	0.814107	49.5236	100	0.01	rbf
CD4T	0.811268	18.3692	100	0.001	rbf
CD4T	0.810068	22.432	1	0.1	rbf
CD4T	0.809748	17.1754	1	0.01	rbf
CD4T	0.80655	24.1668	1000	0.0001	rbf
CD4T	0.80583	18.5994	10	0.001	rbf
CD4T	0.80507	331.104	1000	0.01	rbf
CD4T	0.802191	31.6526	100	0.001	sigmoid
CD4T	0.801791	19.1321	1000	0.0001	sigmoid
CD4T	0.801072	20.2757	100	0.0001	rbf
CD4T	0.799912	20.668	1000	1e-05	rbf
CD4T	0.797193	27.3705	10	0.001	sigmoid
CD4T	0.797113	18.0174	1000	1e-05	sigmoid
CD4T	0.797113	18.6557	100	0.0001	sigmoid
CD4T	0.796593	19.1608	0.1	0.1	rbf
CD4T	0.796233	19.4611	0.1	0.01	rbf
CD4T	0.793074	19.6234	1	0.001	rbf
CD4T	0.791835	38.8914	1000	0.001	sigmoid
CD4T	0.790395	22.8391	100	1e-05	rbf
CD4T	0.790276	18.975	1000	1e-06	rbf
CD4T	0.790276	22.484	10	0.0001	rbf
CD4T	0.788356	70.8936	10	0.1	rbf
CD4T	0.786717	30.1874	1	0.001	sigmoid
CD4T	0.786677	19.906	100	1e-05	sigmoid
CD4T	0.786637	19.8249	10	0.0001	sigmoid
CD4T	0.786637	23.2516	1000	1e-06	sigmoid
CD4T	0.786037	34.0452	0.1	0.01	sigmoid
CD4T	0.779879	17.1239	0.1	0.001	rbf
CD4T	0.779719	22.2408	0.01	0.01	rbf
CD4T	0.779439	24.0416	1	0.0001	rbf
CD4T	0.77908	24.072	10	1e-05	rbf
CD4T	0.77908	29.9379	100	1e-06	rbf
CD4T	0.77904	23.2509	1000	1e-07	rbf
CD4T	0.776361	25.3813	1	0.01	sigmoid
CD4T	0.775001	22.0622	10	1e-05	sigmoid
CD4T	0.775001	22.6512	1	0.0001	sigmoid
CD4T	0.775001	27.0915	1000	1e-07	sigmoid
CD4T	0.775001	27.2202	100	1e-06	sigmoid
CD4T	0.775001	35.0587	0.1	0.001	sigmoid
CD4T	0.774801	34.6156	0.01	0.01	sigmoid
CD4T	0.757127	24.7858	0.01	0.1	rbf
CD4T	0.753129	184.909	100	0.1	rbf
CD4T	0.748371	234.92	1000	0.1	rbf
CD4T	0.741213	15.6479	10	0.01	sigmoid
CD4T	0.737175	49.2056	100	1e-07	rbf
CD4T	0.737135	41.6514	10	1e-06	rbf
CD4T	0.737055	32.2391	1	1e-05	rbf
CD4T	0.736015	33.2949	0.1	0.0001	rbf
CD4T	0.725099	29.1204	0.01	0.001	rbf
CD4T	0.718661	15.4158	100	0.01	sigmoid
CD4T	0.718341	15.2541	1000	0.01	sigmoid
CD4T	0.717542	17.2686	0.01	0.1	sigmoid
CD4T	0.682674	13.5718	0.1	0.1	sigmoid
CD4T	0.680875	14.5482	1	0.1	sigmoid
CD4T	0.680595	14.9214	10	0.1	sigmoid
CD4T	0.680595	15.0664	100	0.1	sigmoid
CD4T	0.680515	13.4086	1000	0.1	sigmoid
CD4T	0.659842	9.10279	0.01	100	sigmoid
CD4T	0.659283	8.88322	0.01	1000	sigmoid
CD4T	0.657283	17.6105	0.01	10	sigmoid
CD4T	0.651805	9.22331	0.1	100	sigmoid
CD4T	0.651725	8.23558	0.1	1000	sigmoid
CD4T	0.651286	8.8506	100	1000	sigmoid
CD4T	0.651206	8.65663	10	1000	sigmoid
CD4T	0.651206	8.9635	10	100	sigmoid
CD4T	0.651126	9.07988	100	100	sigmoid
CD4T	0.651046	8.67074	1	1000	sigmoid
CD4T	0.651006	8.5017	1000	1000	sigmoid
CD4T	0.650966	8.44237	1000	100	sigmoid
CD4T	0.650926	9.13016	1	100	sigmoid
CD4T	0.647607	16.3915	0.1	10	sigmoid
CD4T	0.647207	16.8504	1	10	sigmoid
CD4T	0.646847	15.6459	1000	10	sigmoid
CD4T	0.646727	15.6093	100	10	sigmoid
CD4T	0.646567	16.9203	10	10	sigmoid
CD4T	0.571674	27.3017	1	1e-05	sigmoid
CD4T	0.571674	27.8474	0.1	0.0001	sigmoid
CD4T	0.571674	32.6653	10	1e-06	sigmoid
CD4T	0.571674	33.5381	100	1e-07	sigmoid
CD4T	0.571674	42.4183	0.01	0.001	sigmoid
CD4T	0.571634	27.8135	0.01	0.0001	sigmoid
CD4T	0.571634	27.8938	0.01	1e-05	sigmoid
CD4T	0.571634	27.9363	0.1	1e-05	sigmoid
CD4T	0.571634	30.1197	0.1	1e-07	rbf
CD4T	0.571634	30.9514	0.1	1e-07	sigmoid
CD4T	0.571634	30.9755	0.01	1e-06	sigmoid
CD4T	0.571634	31.2292	1	1e-06	sigmoid
CD4T	0.571634	31.3776	0.01	1e-07	sigmoid
CD4T	0.571634	31.6362	1	1e-07	sigmoid
CD4T	0.571634	31.9109	0.1	1e-06	sigmoid
CD4T	0.571634	31.976	0.1	1e-05	rbf
CD4T	0.571634	32.2689	0.01	1e-05	rbf
CD4T	0.571634	32.5336	0.01	0.0001	rbf
CD4T	0.571634	32.5614	10	1e-07	sigmoid
CD4T	0.571634	34.2542	0.01	1e-06	rbf
CD4T	0.571634	35.2112	1	1e-07	rbf
CD4T	0.571634	41.0001	0.01	1e-07	rbf
CD4T	0.571634	42.7533	0.1	1e-06	rbf
CD4T	0.571634	42.8178	10	1e-07	rbf
CD4T	0.571634	43.3285	1	1e-06	rbf
CD4T	0.571634	48.4714	0.1	100	rbf
CD4T	0.571634	48.7617	0.01	10	rbf
CD4T	0.571634	51.414	0.01	1000	rbf
CD4T	0.571634	52.5623	0.01	100	rbf
CD4T	0.571634	52.6361	0.1	1000	rbf
CD4T	0.571634	55.0017	0.1	10	rbf
CD4T	0.571634	57.3388	1	100	rbf
CD4T	0.571634	58.4828	1	1000	rbf
CD4T	0.571634	69.6515	1	10	rbf
CD4T	0.571634	131.132	10	100	rbf
CD4T	0.571634	137.201	10	1000	rbf
CD4T	0.571634	139.625	100	100	rbf
CD4T	0.571634	143.823	1000	100	rbf
CD4T	0.571634	143.884	100	1000	rbf
CD4T	0.571634	146.592	1000	1000	rbf
CD4T	0.571634	165.288	1000	10	rbf
CD4T	0.571634	167.401	100	10	rbf
CD4T	0.571634	176.51	10	10	rbf
GM12878	0.810117	1572.68	100	0.01	rbf
GM12878	0.808582	433.74	10	0.01	rbf
GM12878	0.807603	1641.66	1000	0.001	rbf
GM12878	0.807047	911.708	1	0.1	rbf
GM12878	0.806916	14169.7	1000	0.01	rbf
GM12878	0.805563	405.997	100	0.001	rbf
GM12878	0.803827	317.7	1	0.01	rbf
GM12878	0.802676	477.308	1000	0.0001	rbf
GM12878	0.800222	299.268	10	0.001	rbf
GM12878	0.797648	539.329	0.1	0.1	rbf
GM12878	0.796416	458.451	0.1	0.01	rbf
GM12878	0.794659	351.558	100	0.0001	rbf
GM12878	0.790913	2959.91	10	0.1	rbf
GM12878	0.790025	435.616	1	0.001	rbf
GM12878	0.788197	374.96	1000	1e-05	rbf
GM12878	0.786966	488.962	1000	0.0001	sigmoid
GM12878	0.784431	399.759	100	0.0001	sigmoid
GM12878	0.784371	471.548	1000	1e-05	sigmoid
GM12878	0.78427	501.773	10	0.001	sigmoid
GM12878	0.782745	635.676	10	0.0001	rbf
GM12878	0.778656	485.204	100	1e-05	rbf
GM12878	0.777747	566.197	1000	1e-06	rbf
GM12878	0.777697	454.94	0.01	0.01	rbf
GM12878	0.774507	721.485	10	0.0001	sigmoid
GM12878	0.774486	548.522	100	1e-05	sigmoid
GM12878	0.774466	658.953	1000	1e-06	sigmoid
GM12878	0.77384	805.883	1	0.001	sigmoid
GM12878	0.772659	792.637	0.01	0.1	rbf
GM12878	0.772093	693.145	0.1	0.001	rbf
GM12878	0.766167	760.089	1	0.0001	rbf
GM12878	0.764965	627.442	10	1e-05	rbf
GM12878	0.764834	690.001	100	1e-06	rbf
GM12878	0.764794	638.803	1000	1e-07	rbf
GM12878	0.764329	422.067	100	0.001	sigmoid
GM12878	0.757262	601.329	1000	1e-07	sigmoid
GM12878	0.757242	605.828	10	1e-05	sigmoid
GM12878	0.757242	847.806	1	0.0001	sigmoid
GM12878	0.757232	672.338	100	1e-06	sigmoid
GM12878	0.757161	874.938	0.1	0.001	sigmoid
GM12878	0.755475	623.013	0.1	0.01	sigmoid
GM12878	0.754263	601.333	0.01	0.01	sigmoid
GM12878	0.75179	23509.2	100	0.1	rbf
GM12878	0.730072	59413.2	1000	0.1	rbf
GM12878	0.718249	409.857	1000	0.001	sigmoid
GM12878	0.71412	368.002	0.01	0.001	rbf
GM12878	0.713312	690.703	0.1	0.0001	rbf
GM12878	0.7131	835.562	1	1e-05	rbf
GM12878	0.713029	918.303	100	1e-07	rbf
GM12878	0.713029	955.537	10	1e-06	rbf
GM12878	0.694745	488.074	1	0.01	sigmoid
GM12878	0.692796	350.847	100	0.01	sigmoid
GM12878	0.692635	346.494	1000	0.01	sigmoid
GM12878	0.68063	415.228	10	0.01	sigmoid
GM12878	0.669948	791.066	0.1	0.0001	sigmoid
GM12878	0.669938	1055.1	1	1e-05	sigmoid
GM12878	0.669938	1055.63	10	1e-06	sigmoid
GM12878	0.669938	1203.12	100	1e-07	sigmoid
GM12878	0.669827	846.53	0.01	0.001	sigmoid
GM12878	0.644263	578.532	0.01	0.1	sigmoid
GM12878	0.640325	599.903	1	0.1	sigmoid
GM12878	0.640265	566.695	100	0.1	sigmoid
GM12878	0.640265	599.56	10	0.1	sigmoid
GM12878	0.640224	686.118	1000	0.1	sigmoid
GM12878	0.638851	604.003	0.1	0.1	sigmoid
GM12878	0.608966	866.281	1	1e-06	rbf
GM12878	0.608966	982.048	10	1e-07	rbf
GM12878	0.608956	773.607	0.1	1e-05	rbf
GM12878	0.608895	750.984	0.01	0.0001	rbf
GM12878	0.608249	777.792	0.01	1e-07	sigmoid
GM12878	0.608249	782.701	0.01	1e-06	sigmoid
GM12878	0.608249	783.31	0.1	1e-06	rbf
GM12878	0.608249	783.489	0.01	1e-05	rbf
GM12878	0.608249	800.045	0.1	1e-07	rbf
GM12878	0.608249	810.298	1	1e-07	sigmoid
GM12878	0.608249	842.795	0.01	1e-05	sigmoid
GM12878	0.608249	850.017	1	1e-07	rbf
GM12878	0.608249	850.209	0.1	1e-06	sigmoid
GM12878	0.608249	869.181	0.1	1e-07	sigmoid
GM12878	0.608249	876.652	0.01	1e-07	rbf
GM12878	0.608249	902.454	0.01	1e-06	rbf
GM12878	0.608249	1186.19	0.01	100	rbf
GM12878	0.608249	1208.77	0.01	1000	rbf
GM12878	0.608249	1352.58	0.01	10	rbf
GM12878	0.608249	1468.47	0.1	100	rbf
GM12878	0.608249	1502.13	0.1	1000	rbf
GM12878	0.608249	1759.13	0.1	10	rbf
GM12878	0.608249	1896.11	1	1000	rbf
GM12878	0.608249	1908.07	1	100	rbf
GM12878	0.608249	2184.08	1	10	rbf
GM12878	0.608249	2837.86	100	100	rbf
GM12878	0.608249	2920	10	1000	rbf
GM12878	0.608249	2931.83	100	1000	rbf
GM12878	0.608249	2938.54	1000	100	rbf
GM12878	0.608249	2983.86	1000	1000	rbf
GM12878	0.608249	3039.77	10	100	rbf
GM12878	0.608249	3644.7	1000	10	rbf
GM12878	0.608249	3753.69	10	10	rbf
GM12878	0.608249	3811.94	100	10	rbf
GM12878	0.608198	819.31	10	1e-07	sigmoid
GM12878	0.608198	819.438	0.1	1e-05	sigmoid
GM12878	0.608198	846.1	1	1e-06	sigmoid
GM12878	0.608198	895.299	0.01	0.0001	sigmoid
GM12878	0.585027	578.968	0.01	10	sigmoid
GM12878	0.584906	545.033	0.01	1000	sigmoid
GM12878	0.584896	718.241	0.01	100	sigmoid
GM12878	0.582967	585.88	0.1	10	sigmoid
GM12878	0.582947	608.433	1	10	sigmoid
GM12878	0.582907	670.488	0.1	100	sigmoid
GM12878	0.582866	611.311	1000	10	sigmoid
GM12878	0.582856	630.146	0.1	1000	sigmoid
GM12878	0.582796	593.092	10	10	sigmoid
GM12878	0.582786	663.898	100	10	sigmoid
GM12878	0.582705	678.598	10	100	sigmoid
GM12878	0.582563	754.736	1000	100	sigmoid
GM12878	0.582543	692.711	1	100	sigmoid
GM12878	0.582533	749.324	100	100	sigmoid
GM12878	0.582493	669.37	100	1000	sigmoid
GM12878	0.582473	627.791	1000	1000	sigmoid
GM12878	0.582422	584.945	1	1000	sigmoid
GM12878	0.582402	656.931	10	1000	sigmoid
Islet	0.732516	269.246	100	0.01	rbf
Islet	0.732299	353.949	1000	0.001	rbf
Islet	0.731516	115.409	10	0.01	rbf
Islet	0.729016	100.747	100	0.001	rbf
Islet	0.726646	2361.95	1000	0.01	rbf
Islet	0.726429	91.8994	1	0.01	rbf
Islet	0.726407	128.84	1000	0.0001	rbf
Islet	0.723668	224.782	1	0.1	rbf
Islet	0.722711	83.9514	10	0.001	rbf
Islet	0.717929	103.377	100	0.0001	rbf
Islet	0.715407	90.828	0.1	0.01	rbf
Islet	0.715081	141.294	0.1	0.1	rbf
Islet	0.71395	108.834	1000	1e-05	rbf
Islet	0.711668	111.242	1	0.001	rbf
Islet	0.709624	113.028	1000	0.0001	sigmoid
Islet	0.708972	102.105	1000	1e-05	sigmoid
Islet	0.707407	93.9249	100	0.0001	sigmoid
Islet	0.707341	134.292	10	0.0001	rbf
Islet	0.705081	127.975	10	0.001	sigmoid
Islet	0.70395	108.241	100	1e-05	rbf
Islet	0.703711	108.479	0.01	0.01	rbf
Islet	0.703385	905.51	10	0.1	rbf
Islet	0.703146	122.535	1000	1e-06	rbf
Islet	0.702211	114.353	0.1	0.001	rbf
Islet	0.700733	116.512	1000	1e-06	sigmoid
Islet	0.700407	118.656	100	1e-05	sigmoid
Islet	0.700146	96.6935	10	0.0001	sigmoid
Islet	0.699537	127.259	1	0.001	sigmoid
Islet	0.698798	132.389	1	0.0001	rbf
Islet	0.69845	150.713	0.01	0.1	rbf
Islet	0.697406	147.962	10	1e-05	rbf
Islet	0.696733	137.799	1000	1e-07	rbf
Islet	0.696689	135.155	100	1e-06	rbf
Islet	0.694124	134.338	100	1e-06	sigmoid
Islet	0.694102	115.342	10	1e-05	sigmoid
Islet	0.694102	116.307	1	0.0001	sigmoid
Islet	0.694059	121.39	1000	1e-07	sigmoid
Islet	0.693819	146.03	0.1	0.001	sigmoid
Islet	0.693776	151.191	0.01	0.01	sigmoid
Islet	0.692841	139.012	0.1	0.01	sigmoid
Islet	0.685167	136.261	0.01	0.001	rbf
Islet	0.684667	116.034	100	0.001	sigmoid
Islet	0.684363	142.515	0.1	0.0001	rbf
Islet	0.68395	170.782	1	1e-05	rbf
Islet	0.683732	158.317	10	1e-06	rbf
Islet	0.683645	162.42	100	1e-07	rbf
Islet	0.66421	5206.49	100	0.1	rbf
Islet	0.652514	124.133	1	0.01	sigmoid
Islet	0.644949	11598.3	1000	0.1	rbf
Islet	0.632144	97.6829	1000	0.001	sigmoid
Islet	0.613709	134.494	0.01	0.1	sigmoid
Islet	0.596861	89.6818	10	0.01	sigmoid
Islet	0.592578	110.592	0.1	0.1	sigmoid
Islet	0.591122	107.903	1	0.1	sigmoid
Islet	0.591056	107.242	10	0.1	sigmoid
Islet	0.590926	108.282	100	0.1	sigmoid
Islet	0.590643	103.008	1000	0.1	sigmoid
Islet	0.586513	84.7012	100	0.01	sigmoid
Islet	0.585034	83.6133	1000	0.01	sigmoid
Islet	0.565947	54.6091	0.1	100	sigmoid
Islet	0.565469	71.545	1000	100	sigmoid
Islet	0.565404	68.8991	10	100	sigmoid
Islet	0.565099	70.2527	1	100	sigmoid
Islet	0.563056	81.3255	0.01	1000	sigmoid
Islet	0.562882	130.633	0.01	10	sigmoid
Islet	0.562577	76.9365	0.01	100	sigmoid
Islet	0.560425	82.2407	0.1	1000	sigmoid
Islet	0.560403	131.906	0.1	10	sigmoid
Islet	0.560295	68.2815	10	1000	sigmoid
Islet	0.560251	130.77	10	10	sigmoid
Islet	0.560251	134.562	100	10	sigmoid
Islet	0.560164	99.4437	100	1000	sigmoid
Islet	0.560121	132.998	1	10	sigmoid
Islet	0.560034	85.2031	1000	1000	sigmoid
Islet	0.560012	70.1536	1	1000	sigmoid
Islet	0.559903	127.938	1000	10	sigmoid
Islet	0.559773	92.2091	100	100	sigmoid
Islet	0.541947	164.849	0.01	0.001	sigmoid
Islet	0.541816	133.265	0.1	0.0001	sigmoid
Islet	0.541794	149.744	1	1e-05	sigmoid
Islet	0.541794	157.944	100	1e-07	sigmoid
Islet	0.541794	158.944	10	1e-06	sigmoid
Islet	0.511837	129.439	0.01	1e-05	sigmoid
Islet	0.511837	134.166	0.1	1e-07	sigmoid
Islet	0.511837	135.081	0.01	1e-05	rbf
Islet	0.511837	141.369	0.1	1e-06	sigmoid
Islet	0.511837	147.297	0.01	0.0001	sigmoid
Islet	0.511837	148.064	0.01	0.0001	rbf
Islet	0.511837	154.71	0.01	1e-06	sigmoid
Islet	0.511837	155.792	0.1	1e-05	sigmoid
Islet	0.511837	157.952	0.01	1e-06	rbf
Islet	0.511837	158.032	1	1e-06	sigmoid
Islet	0.511837	158.383	0.1	1e-06	rbf
Islet	0.511837	160.525	0.01	1e-07	sigmoid
Islet	0.511837	163.247	1	1e-06	rbf
Islet	0.511837	163.695	1	1e-07	rbf
Islet	0.511837	164.129	0.01	1e-07	rbf
Islet	0.511837	164.215	10	1e-07	sigmoid
Islet	0.511837	164.316	0.1	1e-07	rbf
Islet	0.511837	169.244	0.1	1e-05	rbf
Islet	0.511837	172.224	10	1e-07	rbf
Islet	0.511837	175.426	1	1e-07	sigmoid
Islet	0.511837	255.064	0.01	1000	rbf
Islet	0.511837	255.204	0.01	100	rbf
Islet	0.511837	278.188	0.01	10	rbf
Islet	0.511837	337.223	1	100	rbf
Islet	0.511837	343.633	0.1	1000	rbf
Islet	0.511837	344.967	0.1	100	rbf
Islet	0.511837	355.036	1	1000	rbf
Islet	0.511837	425.315	0.1	10	rbf
Islet	0.511837	456.413	100	1000	rbf
Islet	0.511837	459.995	1000	100	rbf
Islet	0.511837	468.315	1000	1000	rbf
Islet	0.511837	468.909	10	1000	rbf
Islet	0.511837	470.784	10	100	rbf
Islet	0.511837	489.704	100	100	rbf
Islet	0.511794	478.678	1	10	rbf
Islet	0.511685	606.239	100	10	rbf
Islet	0.511685	617.115	10	10	rbf
Islet	0.511685	642.44	1000	10	rbf
PBMC	0.77164	19.8826	1000	0.001	rbf
PBMC	0.767675	14.8135	100	0.01	rbf
PBMC	0.765726	9.38248	10	0.01	rbf
PBMC	0.763642	11.134	100	0.001	rbf
PBMC	0.75746	6.53835	1	0.01	rbf
PBMC	0.754234	10.9428	1000	0.0001	rbf
PBMC	0.753495	72.4287	1000	0.01	rbf
PBMC	0.750941	10.1715	1	0.1	rbf
PBMC	0.747984	10.7608	10	0.001	rbf
PBMC	0.738844	10.0384	100	0.0001	rbf
PBMC	0.73703	8.75511	0.1	0.01	rbf
PBMC	0.736828	10.4032	0.1	0.1	rbf
PBMC	0.73461	8.08978	1000	0.0001	sigmoid
PBMC	0.732124	10.1893	1	0.001	rbf
PBMC	0.731452	8.88474	1000	1e-05	rbf
PBMC	0.726277	26.5481	10	0.1	rbf
PBMC	0.726075	10.4924	0.01	0.01	rbf
PBMC	0.724462	6.79023	1000	1e-05	sigmoid
PBMC	0.724395	8.39075	100	0.0001	sigmoid
PBMC	0.721304	12.456	0.1	0.001	rbf
PBMC	0.720027	10.9393	10	0.0001	rbf
PBMC	0.715591	9.76708	100	1e-05	rbf
PBMC	0.715121	10.4731	1000	1e-06	rbf
PBMC	0.714315	9.17617	10	0.001	sigmoid
PBMC	0.713978	8.30093	10	0.0001	sigmoid
PBMC	0.713911	7.79748	100	1e-05	sigmoid
PBMC	0.71371	8.70533	1000	1e-06	sigmoid
PBMC	0.713105	11.4235	1	0.0001	rbf
PBMC	0.712097	13.1521	0.01	0.1	rbf
PBMC	0.711492	10.6909	100	1e-06	rbf
PBMC	0.711492	10.703	10	1e-05	rbf
PBMC	0.711358	11.927	1000	1e-07	rbf
PBMC	0.709812	9.53971	1	0.001	sigmoid
PBMC	0.701882	9.46034	0.1	0.01	sigmoid
PBMC	0.700269	8.16384	100	0.001	sigmoid
PBMC	0.692675	47.9281	100	0.1	rbf
PBMC	0.690255	9.15643	10	1e-05	sigmoid
PBMC	0.690188	9.97886	1	0.0001	sigmoid
PBMC	0.690188	10.9083	100	1e-06	sigmoid
PBMC	0.690188	11.1302	1000	1e-07	sigmoid
PBMC	0.690121	10.6629	0.1	0.001	sigmoid
PBMC	0.688172	10.7136	0.01	0.01	sigmoid
PBMC	0.687634	53.033	1000	0.1	rbf
PBMC	0.661425	8.51831	1	0.01	sigmoid
PBMC	0.660618	6.9801	1000	0.001	sigmoid
PBMC	0.658669	12.5246	0.01	0.1	sigmoid
PBMC	0.577621	6.87277	10	0.01	sigmoid
PBMC	0.57211	10.4279	0.1	0.1	sigmoid
PBMC	0.567876	7.7514	0.01	10	sigmoid
PBMC	0.563508	9.14731	1	0.1	sigmoid
PBMC	0.563172	4.6415	0.01	1000	sigmoid
PBMC	0.563038	9.14952	10	0.1	sigmoid
PBMC	0.562769	4.59779	0.01	100	sigmoid
PBMC	0.562298	9.18936	1000	0.1	sigmoid
PBMC	0.562298	9.26942	100	0.1	sigmoid
PBMC	0.561492	6.32891	100	0.01	sigmoid
PBMC	0.559745	6.09048	1000	0.01	sigmoid
PBMC	0.554167	6.1774	1	10	sigmoid
PBMC	0.554099	6.09506	0.1	10	sigmoid
PBMC	0.553293	6.29657	10	10	sigmoid
PBMC	0.553159	5.73308	1000	10	sigmoid
PBMC	0.552621	6.07403	100	10	sigmoid
PBMC	0.550739	3.6906	0.1	100	sigmoid
PBMC	0.550269	3.59652	1	100	sigmoid
PBMC	0.55	3.63412	0.1	1000	sigmoid
PBMC	0.549597	3.65917	1	1000	sigmoid
PBMC	0.549328	3.56028	100	100	sigmoid
PBMC	0.549261	3.59229	100	1000	sigmoid
PBMC	0.549126	3.51503	10	1000	sigmoid
PBMC	0.548992	3.57968	10	100	sigmoid
PBMC	0.548858	3.5838	1000	1000	sigmoid
PBMC	0.548589	3.52158	1000	100	sigmoid
PBMC	0.542003	8.68106	0.01	1e-05	sigmoid
PBMC	0.542003	9.32725	0.1	0.0001	sigmoid
PBMC	0.542003	9.6696	0.01	1e-06	sigmoid
PBMC	0.542003	9.73777	0.1	1e-05	sigmoid
PBMC	0.542003	9.75808	0.01	0.0001	sigmoid
PBMC	0.542003	9.78596	0.1	1e-06	sigmoid
PBMC	0.542003	10.1207	1	1e-05	sigmoid
PBMC	0.542003	10.1808	0.01	1e-07	sigmoid
PBMC	0.542003	10.4291	0.1	1e-07	sigmoid
PBMC	0.542003	10.732	1	1e-07	sigmoid
PBMC	0.542003	10.8061	0.01	0.001	sigmoid
PBMC	0.542003	11.2718	10	1e-07	sigmoid
PBMC	0.542003	11.3614	0.1	0.0001	rbf
PBMC	0.542003	11.3865	0.01	1e-05	rbf
PBMC	0.542003	11.577	0.01	1e-06	rbf
PBMC	0.542003	11.6004	100	1e-07	sigmoid
PBMC	0.542003	11.673	0.01	1e-07	rbf
PBMC	0.542003	11.6949	10	1e-06	sigmoid
PBMC	0.542003	11.9551	1	1e-05	rbf
PBMC	0.542003	12.051	100	1e-07	rbf
PBMC	0.542003	12.105	0.1	1e-06	rbf
PBMC	0.542003	12.4775	0.1	1e-05	rbf
PBMC	0.542003	12.4993	10	1e-07	rbf
PBMC	0.542003	12.5104	0.1	1e-07	rbf
PBMC	0.542003	12.66	1	1e-06	sigmoid
PBMC	0.542003	12.9543	0.01	0.0001	rbf
PBMC	0.542003	12.9557	10	1e-06	rbf
PBMC	0.542003	13.0408	1	1e-07	rbf
PBMC	0.542003	13.0729	1	1e-06	rbf
PBMC	0.542003	13.4885	0.01	100	rbf
PBMC	0.542003	13.859	0.01	1000	rbf
PBMC	0.542003	13.9925	0.01	0.001	rbf
PBMC	0.542003	17.5153	0.1	100	rbf
PBMC	0.542003	18.1269	0.1	1000	rbf
PBMC	0.542003	19.3674	1	100	rbf
PBMC	0.542003	19.5139	1	1000	rbf
PBMC	0.542003	22.7378	0.01	10	rbf
PBMC	0.542003	30.2378	0.1	10	rbf
PBMC	0.542003	32.9547	1	10	rbf
PBMC	0.542003	41.1372	10	1000	rbf
PBMC	0.542003	41.3396	1000	100	rbf
PBMC	0.542003	41.6593	1000	1000	rbf
PBMC	0.542003	42.448	10	100	rbf
PBMC	0.542003	42.8296	100	100	rbf
PBMC	0.542003	43.9572	100	1000	rbf
PBMC	0.542003	71.2159	10	10	rbf
PBMC	0.542003	71.508	1000	10	rbf
PBMC	0.542003	72.3867	100	10	rbf

## Sheet: KNN
Cell	Mean Test Score	Mean Score Time	n_neighbors	p	weights
Average	0.766475	62.4462	20	1	uniform
Average	0.766319	45.1898	25	1	distance
Average	0.765846	64.4234	25	1	uniform
Average	0.765156	45.4057	20	1	distance
Average	0.762756	49.0543	15	1	distance
Average	0.762661	54.0799	15	1	uniform
Average	0.759214	54.8916	10	1	uniform
Average	0.757643	45.6102	20	2	uniform
Average	0.757517	35.7579	25	2	distance
Average	0.757226	48.3289	25	2	uniform
Average	0.756962	48.1784	10	1	distance
Average	0.75664	33.1795	20	2	distance
Average	0.752939	34.1383	15	2	distance
Average	0.752758	40.7078	15	2	uniform
Average	0.749876	40.0478	10	2	uniform
Average	0.748063	33.505	10	2	distance
Average	0.745383	348.71	25	5	distance
Average	0.745268	294.568	20	5	uniform
Average	0.745013	304.287	25	5	uniform
Average	0.74441	339.129	20	5	distance
Average	0.743805	48.0108	5	1	distance
Average	0.743746	52.2641	5	1	uniform
Average	0.742185	269.064	20	10	uniform
Average	0.741868	320.925	15	5	distance
Average	0.741685	286.672	15	5	uniform
Average	0.740778	300.934	20	10	distance
Average	0.740727	256.805	10	5	uniform
Average	0.740043	306.835	25	10	distance
Average	0.739687	283.638	25	10	uniform
Average	0.737879	285.189	15	10	distance
Average	0.737693	245	15	10	uniform
Average	0.73763	297.073	10	5	distance
Average	0.736649	231.489	10	10	uniform
Average	0.735939	34.0683	5	2	uniform
Average	0.735938	29.3908	5	2	distance
Average	0.733635	265.217	10	10	distance
Average	0.725304	225.318	5	5	uniform
Average	0.725293	266.553	5	5	distance
Average	0.723334	237.52	5	10	distance
Average	0.723324	201.427	5	10	uniform
CD14	0.818653	19.3036	20	1	uniform
CD14	0.816924	8.68549	20	1	distance
CD14	0.816214	8.37035	25	1	distance
CD14	0.815812	16.3092	25	1	uniform
CD14	0.815442	18.3752	10	1	uniform
CD14	0.815195	8.47496	15	1	distance
CD14	0.815071	14.9824	15	1	uniform
CD14	0.811828	9.38438	10	1	distance
CD14	0.809944	18.1029	20	2	uniform
CD14	0.807875	7.42418	20	2	distance
CD14	0.80769	7.03382	25	2	distance
CD14	0.806918	17.7214	25	2	uniform
CD14	0.806084	6.88261	15	2	distance
CD14	0.805899	21.6303	15	2	uniform
CD14	0.805621	13.643	10	2	uniform
CD14	0.803397	7.7546	10	2	distance
CD14	0.801606	15.1908	5	1	uniform
CD14	0.801544	9.03436	5	1	distance
CD14	0.796356	9.65758	5	2	uniform
CD14	0.796356	163.462	10	5	uniform
CD14	0.796232	7.5881	5	2	distance
CD14	0.795491	173.852	20	5	uniform
CD14	0.793731	169.383	15	5	distance
CD14	0.793422	160.84	10	5	distance
CD14	0.793422	175.463	15	5	uniform
CD14	0.792866	179.532	20	5	distance
CD14	0.792712	181.36	25	5	distance
CD14	0.792094	176.873	25	5	uniform
CD14	0.790889	169.098	20	10	uniform
CD14	0.790766	153.687	10	10	uniform
CD14	0.788666	159.56	15	10	distance
CD14	0.788017	163.419	20	10	distance
CD14	0.787986	151.713	15	10	uniform
CD14	0.787492	154.899	10	10	distance
CD14	0.786133	147.544	5	5	distance
CD14	0.786072	165.529	25	10	distance
CD14	0.786041	144.195	5	5	uniform
CD14	0.784898	174.628	25	10	uniform
CD14	0.782335	136.076	5	10	distance
CD14	0.782242	142.904	5	10	uniform
CD4T	0.792315	7.51716	20	1	uniform
CD4T	0.791835	5.87928	25	1	distance
CD4T	0.791315	7.37022	25	1	uniform
CD4T	0.791275	5.94949	20	1	distance
CD4T	0.791195	6.75904	15	1	uniform
CD4T	0.791075	5.68653	15	1	distance
CD4T	0.788036	6.67358	10	1	uniform
CD4T	0.785877	5.54857	10	1	distance
CD4T	0.785797	5.75872	20	2	uniform
CD4T	0.784438	4.86754	25	2	distance
CD4T	0.784318	5.82021	25	2	uniform
CD4T	0.783638	4.776	20	2	distance
CD4T	0.77848	4.54995	15	2	distance
CD4T	0.77828	5.17335	15	2	uniform
CD4T	0.775721	4.59094	10	2	uniform
CD4T	0.774881	4.341	10	2	distance
CD4T	0.774161	96.4455	25	5	distance
CD4T	0.773681	6.71059	5	1	uniform
CD4T	0.773681	97.0749	25	5	uniform
CD4T	0.773641	5.54188	5	1	distance
CD4T	0.771882	88.0859	20	5	uniform
CD4T	0.771282	92.1759	20	5	distance
CD4T	0.768843	87.674	15	5	distance
CD4T	0.768683	84.5907	15	5	uniform
CD4T	0.768483	92.9914	25	10	uniform
CD4T	0.768363	89.3528	25	10	distance
CD4T	0.767764	85.4882	20	10	uniform
CD4T	0.767684	85.8129	20	10	distance
CD4T	0.767524	73.5368	10	5	uniform
CD4T	0.764645	80.9153	15	10	distance
CD4T	0.764365	79.5986	15	10	uniform
CD4T	0.763645	82.1435	10	5	distance
CD4T	0.763165	4.13376	5	2	distance
CD4T	0.763165	72.3134	10	10	uniform
CD4T	0.763125	6.05226	5	2	uniform
CD4T	0.759207	75.8865	10	10	distance
CD4T	0.752329	74.3352	5	5	distance
CD4T	0.752249	68.3082	5	5	uniform
CD4T	0.74997	64.9432	5	10	uniform
CD4T	0.74997	68.0101	5	10	distance
GM12878	0.786188	190.614	25	1	distance
GM12878	0.786138	245.09	25	1	uniform
GM12878	0.784966	250.695	20	1	uniform
GM12878	0.783896	190.549	20	1	distance
GM12878	0.78012	209.944	15	1	distance
GM12878	0.779969	221.256	15	1	uniform
GM12878	0.778474	150.06	25	2	distance
GM12878	0.778262	181.217	25	2	uniform
GM12878	0.778151	183.166	20	2	uniform
GM12878	0.777818	221.067	10	1	uniform
GM12878	0.777091	136.95	20	2	distance
GM12878	0.773568	202.028	10	1	distance
GM12878	0.773184	141.302	15	2	distance
GM12878	0.772982	156.68	15	2	uniform
GM12878	0.770286	160.115	10	2	uniform
GM12878	0.768257	891.648	20	5	uniform
GM12878	0.768206	1113.52	25	5	distance
GM12878	0.767964	928.426	25	5	uniform
GM12878	0.767348	1083.92	20	5	distance
GM12878	0.766419	137.703	10	2	distance
GM12878	0.765177	795.625	20	10	uniform
GM12878	0.763855	964.843	25	10	distance
GM12878	0.763744	1016.96	15	5	distance
GM12878	0.763653	817.407	25	10	uniform
GM12878	0.763592	881.041	15	5	uniform
GM12878	0.76336	945.648	20	10	distance
GM12878	0.762875	764.247	10	5	uniform
GM12878	0.760412	892.811	15	10	distance
GM12878	0.7602	660.339	10	10	uniform
GM12878	0.760069	737.948	15	10	uniform
GM12878	0.759857	198.718	5	1	uniform
GM12878	0.759847	201.952	5	1	distance
GM12878	0.757746	940.397	10	5	distance
GM12878	0.755848	820.841	10	10	distance
GM12878	0.752042	118.688	5	2	distance
GM12878	0.752012	131.524	5	2	uniform
GM12878	0.742673	839.674	5	5	distance
GM12878	0.742632	668.598	5	5	uniform
GM12878	0.741794	735.034	5	10	distance
GM12878	0.741774	564.888	5	10	uniform
Islet	0.70295	19.1776	25	1	distance
Islet	0.702363	50.5658	25	1	uniform
Islet	0.701494	32.1201	20	1	uniform
Islet	0.69995	19.9396	20	1	distance
Islet	0.697493	15.1114	25	2	distance
Islet	0.697276	34.4251	25	2	uniform
Islet	0.696493	25.0673	15	1	uniform
Islet	0.696276	19.2361	15	1	distance
Islet	0.695037	18.7533	20	2	uniform
Islet	0.694972	15.0442	20	2	distance
Islet	0.691972	309.448	25	5	distance
Islet	0.691798	275.516	25	5	uniform
Islet	0.691776	17.759	15	2	uniform
Islet	0.691624	16.2214	15	2	distance
Islet	0.691602	274.933	25	10	distance
Islet	0.69145	275.232	20	5	uniform
Islet	0.691211	289.299	25	10	uniform
Islet	0.690993	252.887	20	10	uniform
Islet	0.690754	298.021	20	5	distance
Islet	0.689037	25.7132	10	1	uniform
Islet	0.688928	271.274	20	10	distance
Islet	0.688037	252.956	15	5	uniform
Islet	0.687863	21.9018	10	1	distance
Islet	0.687863	289.471	15	5	distance
Islet	0.685319	19.7032	10	2	uniform
Islet	0.68458	217.157	15	10	uniform
Islet	0.684276	254.95	15	10	distance
Islet	0.683993	16.003	10	2	distance
Islet	0.679167	243.051	10	5	uniform
Islet	0.677102	262.767	10	5	distance
Islet	0.675297	231.22	10	10	uniform
Islet	0.674297	238.396	10	10	distance
Islet	0.673036	21.6472	5	1	distance
Islet	0.673036	38.4526	5	1	uniform
Islet	0.669884	21.0877	5	2	uniform
Islet	0.669862	14.9386	5	2	distance
Islet	0.663341	207.683	5	5	uniform
Islet	0.663275	235.185	5	5	distance
Islet	0.662058	201.738	5	10	uniform
Islet	0.662058	215.333	5	10	distance
PBMC	0.734946	2.59517	20	1	uniform
PBMC	0.734409	1.90802	25	1	distance
PBMC	0.733737	1.90523	20	1	distance
PBMC	0.733602	2.78218	25	1	uniform
PBMC	0.731116	1.93022	15	1	distance
PBMC	0.730578	2.33539	15	1	uniform
PBMC	0.725739	2.62929	10	1	uniform
PBMC	0.725672	2.02892	10	1	distance
PBMC	0.719624	1.70363	20	2	distance
PBMC	0.719489	1.71677	25	2	distance
PBMC	0.719355	2.46098	25	2	uniform
PBMC	0.719288	2.27005	20	2	uniform
PBMC	0.715323	1.73594	15	2	distance
PBMC	0.714852	2.29687	15	2	uniform
PBMC	0.712433	2.18657	10	2	uniform
PBMC	0.711626	1.72379	10	2	distance
PBMC	0.710954	1.87845	5	1	distance
PBMC	0.710551	2.24879	5	1	uniform
PBMC	0.699866	42.7833	25	5	distance
PBMC	0.699798	41.9975	20	5	distance
PBMC	0.69953	43.5451	25	5	uniform
PBMC	0.699261	44.0239	20	5	uniform
PBMC	0.698387	1.605	5	2	distance
PBMC	0.69832	2.01975	5	2	uniform
PBMC	0.697715	39.7271	10	5	uniform
PBMC	0.696237	39.2207	10	5	distance
PBMC	0.696102	42.2203	20	10	uniform
PBMC	0.695901	38.5154	20	10	distance
PBMC	0.695161	41.1424	15	5	distance
PBMC	0.694691	39.3074	15	5	uniform
PBMC	0.693817	39.8842	10	10	uniform
PBMC	0.691465	38.5825	15	10	uniform
PBMC	0.691398	37.7078	15	10	distance
PBMC	0.691331	36.0603	10	10	distance
PBMC	0.690323	39.5157	25	10	distance
PBMC	0.690188	43.8659	25	10	uniform
PBMC	0.682258	37.8041	5	5	uniform
PBMC	0.682056	36.0265	5	5	distance
PBMC	0.680578	32.6627	5	10	uniform
PBMC	0.680511	33.1492	5	10	distance
