# Supplementary material for: A neural network based model effectively predicts enhancers from clinical ATAC-seq samples
Source: Sci Rep. 2018 Oct 30;8:16048. doi: 10.1038/s41598-018-34420-9 (PMC6207744; doi:10.1038/s41598-018-34420-9)
Supplement: Supplementary file 7 — Supplementary Table S6 [file 41598_2018_34420_MOESM7_ESM.xlsx]

## Sheet: Sheet1
ChIP/Cell Type	GM12878	CD4+ T	CD14+	PBMC	Islet
H3k4me1	GSM733772	GSM772849,	GSM1102793	GSM1127143	PMID:24127591
		GSM997243
H3k4me3	GSM733708	GSM772867,	GSM1102797	GSM1127126	GSM1261675
		GSM997240
H3k27ac	GSM733771	GSM997239	GSM1102782	GSM1127145	GSM1261672, GSM1261674
H3k36me3	GSM733679	GSM772866,	GSM1102788	GSM1127131	GSM1261670, GSM1261677
		GSM997241
H3k9me3	GSM733664	GSM772850,	GSM1102801	GSM1127133	PMID:24127591
		GSM997242
H3k27me3	GSM733758	GSM772868,	GSM1102785	GSM1127130	PMID:24127591
		GSM997231
CTCF	GSM733752	GSM325895	NA	NA
Control/Input	GSM733742	GSM772915,	GSM1102807	GSM1127151	GSM1261671,
		GSM1112781			GSM1261673,
					GSM1261676,
					GSM1261678,
					PMID:24127591
